# Supplementary material for: 6-Chloro-9-(2-nitro­phenyl­sulfon­yl)-9H-purine
Source: Acta Crystallogr Sect E Struct Rep Online. 2011 Feb 23;67(Pt 3):o687. doi: 10.1107/S1600536811003102 (PMC3052074; doi:10.1107/S1600536811003102)
Supplement: Supplementary file 1 [file e-67-0o687-sup1.cif]

##############################################################################
###                                                                        ###
###        Electronic paper (Acta Crystallographica Section E)             ###
###                                                                        ###
##############################################################################
#                                                                            #
# This CIF contains the data in a paper accepted for publication in Acta     #
# Crystallographica Section E. It conforms to the requirements of Notes      #
# for Authors for Section E, and has been peer reviewed under the auspices   #
# of the IUCr Commission on Journals.                                        #
#                                                                            #
# Full details of the Crystallographic Information File format               #
# are given in the paper "The Crystallographic Information File (CIF):       #
# a New Standard Archive File for Crystallography" by S. R. Hall, F. H.      #
# Allen and I. D. Brown [Acta Cryst. (1991), A47, 655-685].                  #
#                                                                            #
# The current version of the core CIF dictionary is obtainable from          #
# ftp://ftp.iucr.org/pub/cif_core.dic. The current version number is 2.4.    #
#                                                                            #
# Software is freely available for graphical display of the structure(s) in  #
# this CIF.  For information consult the CIF home page http://www.iucr.org/  #
# cif/home.html                                                              #
#                                                                            #
# This file may be used for bona fide research purposes within the           #
# scientific community so long as proper attribution is given to the journal # 
# article from which it was obtained.                                        #
#                                                                            #
##############################################################################
                                             
data_I
_audit_creation_method     SHELXL-97
_chemical_name_systematic
;
6-Chloro-9-(2-nitrophenylsulfonyl)-9<i>H</i>-purine
;
_chemical_name_common     ?
_chemical_formula_moiety     'C11 H6 Cl N5 O4 S'
_chemical_formula_sum     'C11 H6 Cl N5 O4 S'
_chemical_formula_weight     339.72
_chemical_melting_point     ?
_symmetry_cell_setting     triclinic
_symmetry_space_group_name_H-M     'P -1'
_symmetry_space_group_name_Hall     '-P 1'
loop_
    _space_group_symop_id
    _space_group_symop_operation_xyz
    1 'x, y, z'
    2 '-x, -y, -z'
_cell_length_a     10.0055(3)
_cell_length_b     10.6931(5)
_cell_length_c     12.5378(5)
_cell_angle_alpha     93.692(3)
_cell_angle_beta     97.136(3)
_cell_angle_gamma     93.995(3)
_cell_volume     1324.16(9)
_cell_formula_units_Z     4
_cell_measurement_reflns_used     5646
_cell_measurement_theta_min     3.0875
_cell_measurement_theta_max     29.1341
_cell_measurement_temperature     293(2)
_exptl_crystal_description     block
_exptl_crystal_colour     colourless
_exptl_crystal_size_max     0.42
_exptl_crystal_size_mid     0.40
_exptl_crystal_size_min     0.35
_exptl_crystal_density_diffrn     1.704
_exptl_crystal_density_meas     ?
_exptl_crystal_density_method     'not measured'
_exptl_crystal_F_000     688
_exptl_absorpt_coefficient_mu     0.474
_exptl_absorpt_correction_type     multi-scan
_exptl_absorpt_process_details
;
(CrysAlis PRO; Oxford Diffraction, 2006)
;
_exptl_absorpt_correction_T_min     0.99195
_exptl_absorpt_correction_T_max     1.0
_exptl_special_details
;
CrysAlisPro, Oxford Diffraction Ltd.,
Empirical absorption correction using spherical harmonics,
implemented in SCALE3 ABSPACK scaling algorithm.
;
_diffrn_ambient_temperature     293.0
_diffrn_radiation_type     'Mo K\a'
_diffrn_radiation_wavelength     0.7107
_diffrn_radiation_source     'fine-focus sealed tube'
_diffrn_radiation_monochromator     graphite
_diffrn_measurement_device_type     'Oxford Diffraction Xcalibur Eos'
_diffrn_measurement_method     \w
_diffrn_detector_area_resol_mean     16.0874
_diffrn_reflns_number     10984
_diffrn_reflns_av_R_equivalents     0.0183
_diffrn_reflns_av_sigmaI/netI     0.0325
_diffrn_reflns_theta_min     3.09
_diffrn_reflns_theta_max     26.37
_diffrn_reflns_theta_full     26.37
_diffrn_measured_fraction_theta_max     0.998
_diffrn_measured_fraction_theta_full     0.998
_diffrn_reflns_limit_h_min     -12
_diffrn_reflns_limit_h_max     12
_diffrn_reflns_limit_k_min     -13
_diffrn_reflns_limit_k_max     13
_diffrn_reflns_limit_l_min     -15
_diffrn_reflns_limit_l_max     12
_diffrn_standards_number     ?
_diffrn_standards_interval_count     ?
_diffrn_standards_interval_time     ?
_diffrn_standards_decay_%     ?
_refine_special_details
;
Refinement of <i>F</i>^2^ against ALL reflections. The weighted <i>R</i>-factor
<i>wR</i> and goodness of fit <i>S</i> are based on <i>F</i>^2^, conventional
<i>R</i>-factors <i>R</i> are based on <i>F</i>, with <i>F</i> set to zero for
negative <i>F</i>^2^. The threshold expression of <i>F</i>^2^ >
\s(<i>F</i>^2^) is used only for calculating <i>R</i>-factors(gt) <i>etc</i>.
and is not relevant to the choice of reflections for refinement.
<i>R</i>-factors based on <i>F</i>^2^ are statistically about twice as large
as those based on <i>F</i>, and <i>R</i>- factors based on ALL data will be
even larger.
;
_reflns_number_total     5403
_reflns_number_gt     4389
_reflns_threshold_expression     I>2sigma(I)
_refine_ls_structure_factor_coef     Fsqd
_refine_ls_matrix_type     full
_refine_ls_R_factor_all     0.0485
_refine_ls_R_factor_gt     0.0366
_refine_ls_wR_factor_gt     0.0841
_refine_ls_wR_factor_ref     0.0918
_refine_ls_goodness_of_fit_ref     1.023
_refine_ls_restrained_S_all     1.023
_refine_ls_number_reflns     5403
_refine_ls_number_parameters     397
_refine_ls_number_restraints     0
_refine_ls_hydrogen_treatment     constr
_refine_ls_weighting_scheme     calc
_refine_ls_weighting_details
         'calc w=1/[\s^2^(Fo^2^)+(0.0398P)^2^+0.4744P] where P=(Fo^2^+2Fc^2^)/3'
_atom_sites_solution_hydrogens     geom
_atom_sites_solution_primary     direct
_atom_sites_solution_secondary     difmap
_refine_ls_shift/su_max     0.001
_refine_ls_shift/su_mean     0.000
_refine_diff_density_max     0.285
_refine_diff_density_min     -0.379
_refine_ls_extinction_method     none
_refine_ls_extinction_coef     ?
loop_
    _atom_type_symbol
    _atom_type_description
    _atom_type_scat_dispersion_real
    _atom_type_scat_dispersion_imag
    _atom_type_scat_source
    'C' 'C' 0.0033 0.0016
                         'International Tables Vol C Tables 4.2.6.8 and 6.1.1.4'
    'H' 'H' 0.0000 0.0000
                         'International Tables Vol C Tables 4.2.6.8 and 6.1.1.4'
    'Cl' 'Cl' 0.1484 0.1585
                         'International Tables Vol C Tables 4.2.6.8 and 6.1.1.4'
    'N' 'N' 0.0061 0.0033
                         'International Tables Vol C Tables 4.2.6.8 and 6.1.1.4'
    'O' 'O' 0.0106 0.0060
                         'International Tables Vol C Tables 4.2.6.8 and 6.1.1.4'
    'S' 'S' 0.1246 0.1234
                         'International Tables Vol C Tables 4.2.6.8 and 6.1.1.4'
_computing_data_collection
;
CrysAlis PRO (Oxford Diffraction, 2006)
;
_computing_cell_refinement
;
CrysAlis PRO (Oxford Diffraction, 2006)
;
_computing_data_reduction
;
CrysAlis PRO (Oxford Diffraction, 2006)
;
_computing_structure_solution     'SHELXS97 (Sheldrick, 2008)'
_computing_structure_refinement     'SHELXL97 (Sheldrick, 2008)'
_computing_molecular_graphics
;
OLEX2 (Dolomanov <i>et al.</i>, 2009) and Mercury (Macrae <i>et al.</i>,
2006)
;
_computing_publication_material
;
OLEX2 (Dolomanov <i>et al.</i>, 2009)
;
loop_
    _atom_site_type_symbol
    _atom_site_label
    _atom_site_fract_x
    _atom_site_fract_y
    _atom_site_fract_z
    _atom_site_U_iso_or_equiv
    _atom_site_adp_type
    _atom_site_calc_flag
    _atom_site_refinement_flags
    _atom_site_occupancy
    _atom_site_disorder_assembly
    _atom_site_disorder_group
    Cl Cl1 -0.28373(6) 1.01998(7) 0.86805(5) 0.05386(18) Uani d . 1 . .
    Cl Cl2 -0.10359(6) 0.30928(6) 0.45966(6) 0.05239(17) Uani d . 1 . .
    S S1 0.31769(5) 1.10135(5) 0.71476(4) 0.02990(13) Uani d . 1 . .
    S S2 0.29292(5) 0.60128(5) 0.16093(4) 0.03061(13) Uani d . 1 . .
    O O1 0.33387(14) 1.21495(14) 0.66297(12) 0.0373(3) Uani d . 1 . .
    O O2 0.39441(14) 1.08250(15) 0.81453(11) 0.0403(4) Uani d . 1 . .
    O O3 0.11604(15) 1.08355(17) 0.49868(14) 0.0495(4) Uani d . 1 . .
    O O4 0.25354(19) 1.11017(18) 0.38100(14) 0.0578(5) Uani d . 1 . .
    O O5 0.22219(15) 0.63512(15) 0.06322(11) 0.0405(4) Uani d . 1 . .
    O O6 0.37133(15) 0.69221(15) 0.23407(12) 0.0446(4) Uani d . 1 . .
    O O7 0.13521(15) 0.38259(17) 0.02911(13) 0.0468(4) Uani d . 1 . .
    O O8 0.2366(2) 0.3163(2) -0.10209(14) 0.0737(6) Uani d . 1 . .
    N N2 -0.0813(2) 0.8795(2) 0.90380(17) 0.0505(5) Uani d . 1 . .
    N N4 0.13616(18) 0.90598(18) 0.84106(15) 0.0419(5) Uani d . 1 . .
    N N7 -0.05280(17) 1.15618(18) 0.74289(14) 0.0375(4) Uani d . 1 . .
    N N9 0.15488(16) 1.08978(16) 0.73571(13) 0.0308(4) Uani d . 1 . .
    N N16 0.21920(18) 1.06359(17) 0.46067(14) 0.0369(4) Uani d . 1 . .
    N N18 0.15591(18) 0.36990(18) 0.50525(15) 0.0402(4) Uani d . 1 . .
    N N20 0.30089(16) 0.47424(17) 0.39320(13) 0.0335(4) Uani d . 1 . .
    N N23 -0.03515(17) 0.4610(2) 0.25421(15) 0.0409(5) Uani d . 1 . .
    N N25 0.17329(15) 0.53615(17) 0.22797(13) 0.0303(4) Uani d . 1 . .
    N N32 0.23641(18) 0.35675(18) -0.00913(14) 0.0387(4) Uani d . 1 . .
    C C1 -0.1216(2) 0.9794(2) 0.85674(18) 0.0391(5) Uani d . 1 . .
    C C3 0.0440(2) 0.8481(2) 0.8933(2) 0.0517(6) Uani d . 1 . .
    H H3 0.0702 0.7769 0.9267 0.062 Uiso calc R 1 . .
    C C5 0.0901(2) 1.0062(2) 0.79701(16) 0.0315(4) Uani d . 1 . .
    C C6 -0.0380(2) 1.0496(2) 0.79999(16) 0.0331(5) Uani d . 1 . .
    C C8 0.0617(2) 1.1767(2) 0.70684(17) 0.0358(5) Uani d . 1 . .
    H H8 0.0802 1.2434 0.6654 0.043 Uiso calc R 1 . .
    C C10 0.33847(18) 0.97337(19) 0.62325(15) 0.0287(4) Uani d . 1 . .
    C C11 0.30456(19) 0.9715(2) 0.51123(16) 0.0310(4) Uani d . 1 . .
    C C12 0.3430(2) 0.8782(2) 0.44359(17) 0.0372(5) Uani d . 1 . .
    H H12 0.3214 0.8790 0.3693 0.045 Uiso calc R 1 . .
    C C13 0.4141(2) 0.7834(2) 0.48677(19) 0.0406(5) Uani d . 1 . .
    H H13 0.4398 0.7196 0.4414 0.049 Uiso calc R 1 . .
    C C14 0.4473(2) 0.7827(2) 0.59658(19) 0.0413(5) Uani d . 1 . .
    H H14 0.4940 0.7177 0.6251 0.050 Uiso calc R 1 . .
    C C15 0.4114(2) 0.8783(2) 0.66493(18) 0.0361(5) Uani d . 1 . .
    H H15 0.4364 0.8785 0.7389 0.043 Uiso calc R 1 . .
    C C17 0.0491(2) 0.3758(2) 0.43304(18) 0.0356(5) Uani d . 1 . .
    C C19 0.2746(2) 0.4186(2) 0.48183(18) 0.0396(5) Uani d . 1 . .
    H H19 0.3484 0.4132 0.5338 0.047 Uiso calc R 1 . .
    C C21 0.18924(19) 0.48116(19) 0.32559(15) 0.0282(4) Uani d . 1 . .
    C C22 0.05870(19) 0.4349(2) 0.33929(17) 0.0326(5) Uani d . 1 . .
    C C24 0.0355(2) 0.5197(2) 0.19095(17) 0.0393(5) Uani d . 1 . .
    H H24 -0.0021 0.5484 0.1263 0.047 Uiso calc R 1 . .
    C C26 0.39753(18) 0.4774(2) 0.13725(15) 0.0290(4) Uani d . 1 . .
    C C27 0.3671(2) 0.3761(2) 0.05959(16) 0.0322(5) Uani d . 1 . .
    C C28 0.4589(2) 0.2887(2) 0.04330(18) 0.0429(5) Uani d . 1 . .
    H H28 0.4371 0.2224 -0.0090 0.051 Uiso calc R 1 . .
    C C29 0.5839(2) 0.3008(3) 0.1056(2) 0.0478(6) Uani d . 1 . .
    H H29 0.6455 0.2410 0.0965 0.057 Uiso calc R 1 . .
    C C30 0.6173(2) 0.4008(3) 0.1809(2) 0.0495(6) Uani d . 1 . .
    H H30 0.7022 0.4093 0.2215 0.059 Uiso calc R 1 . .
    C C31 0.5248(2) 0.4892(2) 0.19642(17) 0.0398(5) Uani d . 1 . .
    H H31 0.5486 0.5570 0.2471 0.048 Uiso calc R 1 . .
loop_
    _atom_site_aniso_label
    _atom_site_aniso_U_11
    _atom_site_aniso_U_22
    _atom_site_aniso_U_33
    _atom_site_aniso_U_12
    _atom_site_aniso_U_13
    _atom_site_aniso_U_23
    Cl1 0.0334(3) 0.0680(4) 0.0641(4) 0.0061(3) 0.0164(3) 0.0127(3)
    Cl2 0.0409(3) 0.0498(4) 0.0706(4) -0.0040(3) 0.0228(3) 0.0140(3)
    S1 0.0250(2) 0.0325(3) 0.0309(3) 0.0005(2) 0.00197(19) -0.0021(2)
    S2 0.0309(3) 0.0314(3) 0.0304(3) 0.0021(2) 0.0060(2) 0.0050(2)
    O1 0.0349(8) 0.0312(8) 0.0451(9) -0.0042(6) 0.0067(6) 0.0009(7)
    O2 0.0343(8) 0.0509(10) 0.0332(8) 0.0074(7) -0.0038(6) -0.0041(7)
    O3 0.0367(8) 0.0559(11) 0.0569(10) 0.0116(8) 0.0042(8) 0.0077(9)
    O4 0.0723(12) 0.0616(12) 0.0418(10) 0.0071(10) 0.0082(9) 0.0178(9)
    O5 0.0444(8) 0.0444(9) 0.0360(8) 0.0108(7) 0.0079(7) 0.0159(7)
    O6 0.0454(9) 0.0379(9) 0.0480(9) -0.0064(7) 0.0069(7) -0.0073(7)
    O7 0.0319(8) 0.0582(11) 0.0482(9) 0.0036(8) -0.0018(7) 0.0009(8)
    O8 0.0699(13) 0.1006(17) 0.0438(11) 0.0237(12) -0.0109(9) -0.0293(11)
    N2 0.0436(11) 0.0514(13) 0.0603(13) 0.0045(10) 0.0126(10) 0.0212(11)
    N4 0.0382(10) 0.0404(11) 0.0492(11) 0.0080(9) 0.0064(8) 0.0125(9)
    N7 0.0316(9) 0.0404(11) 0.0415(10) 0.0076(8) 0.0038(8) 0.0086(8)
    N9 0.0275(8) 0.0324(10) 0.0333(9) 0.0040(7) 0.0050(7) 0.0040(7)
    N16 0.0384(10) 0.0354(10) 0.0334(10) -0.0020(8) -0.0039(8) -0.0018(8)
    N18 0.0408(10) 0.0407(11) 0.0416(11) 0.0053(9) 0.0089(8) 0.0131(9)
    N20 0.0270(8) 0.0409(11) 0.0328(9) 0.0050(8) 0.0018(7) 0.0070(8)
    N23 0.0255(9) 0.0576(13) 0.0402(11) 0.0048(8) 0.0030(8) 0.0080(9)
    N25 0.0247(8) 0.0407(10) 0.0267(8) 0.0062(7) 0.0036(7) 0.0072(7)
    N32 0.0416(10) 0.0380(11) 0.0344(10) 0.0059(9) -0.0034(8) -0.0013(8)
    C1 0.0314(11) 0.0464(14) 0.0392(12) 0.0017(10) 0.0040(9) 0.0042(10)
    C3 0.0484(14) 0.0478(15) 0.0629(17) 0.0086(12) 0.0090(12) 0.0244(13)
    C5 0.0313(10) 0.0326(11) 0.0300(11) 0.0010(9) 0.0025(8) 0.0017(9)
    C6 0.0290(10) 0.0370(12) 0.0328(11) 0.0028(9) 0.0018(8) 0.0038(9)
    C8 0.0333(11) 0.0370(12) 0.0380(12) 0.0063(9) 0.0034(9) 0.0087(10)
    C10 0.0252(9) 0.0301(11) 0.0303(10) -0.0019(8) 0.0056(8) -0.0009(8)
    C11 0.0254(10) 0.0315(11) 0.0349(11) -0.0024(8) 0.0016(8) 0.0019(9)
    C12 0.0353(11) 0.0427(13) 0.0323(11) -0.0029(10) 0.0060(9) -0.0043(10)
    C13 0.0382(11) 0.0382(13) 0.0465(13) 0.0031(10) 0.0136(10) -0.0057(10)
    C14 0.0368(11) 0.0366(13) 0.0531(14) 0.0093(10) 0.0109(10) 0.0058(11)
    C15 0.0347(11) 0.0385(12) 0.0360(12) 0.0053(9) 0.0056(9) 0.0051(10)
    C17 0.0337(11) 0.0309(12) 0.0449(13) 0.0022(9) 0.0140(10) 0.0067(10)
    C19 0.0353(11) 0.0474(14) 0.0367(12) 0.0079(10) 0.0009(9) 0.0114(10)
    C21 0.0276(10) 0.0286(11) 0.0292(10) 0.0050(8) 0.0061(8) 0.0012(8)
    C22 0.0266(10) 0.0347(12) 0.0374(11) 0.0025(9) 0.0068(8) 0.0040(9)
    C24 0.0275(10) 0.0553(15) 0.0357(12) 0.0113(10) -0.0001(9) 0.0076(11)
    C26 0.0259(9) 0.0358(11) 0.0268(10) 0.0029(8) 0.0062(8) 0.0083(9)
    C27 0.0313(10) 0.0375(12) 0.0288(10) 0.0054(9) 0.0034(8) 0.0084(9)
    C28 0.0493(13) 0.0434(14) 0.0397(13) 0.0146(11) 0.0122(10) 0.0063(10)
    C29 0.0393(12) 0.0632(17) 0.0484(14) 0.0233(12) 0.0163(11) 0.0208(13)
    C30 0.0276(11) 0.0752(19) 0.0481(14) 0.0081(12) 0.0040(10) 0.0210(14)
    C31 0.0281(10) 0.0561(15) 0.0346(12) -0.0015(10) 0.0026(9) 0.0070(11)
_geom_special_details
;
All e.s.d.'s (except the e.s.d. in the dihedral angle between two l.s. planes)
are estimated using the full covariance matrix. The cell e.s.d.'s are taken
into account individually in the estimation of e.s.d.'s in distances, angles
and torsion angles; correlations between e.s.d.'s in cell parameters are only
used when they are defined by crystal symmetry. An approximate (isotropic)
treatment of cell e.s.d.'s is used for estimating e.s.d.'s involving l.s.
planes.
;
loop_
    _geom_bond_atom_site_label_1
    _geom_bond_atom_site_label_2
    _geom_bond_site_symmetry_2
    _geom_bond_distance
    _geom_bond_publ_flag
    Cl1 C1 . 1.728(2) ?
    Cl2 C17 . 1.720(2) ?
    S1 O1 . 1.4226(15) ?
    S1 O2 . 1.4178(15) ?
    S1 N9 . 1.6794(16) ?
    S1 C10 . 1.769(2) ?
    S2 O5 . 1.4177(15) ?
    S2 O6 . 1.4150(16) ?
    S2 N25 . 1.6833(16) ?
    S2 C26 . 1.777(2) ?
    O3 N16 . 1.216(2) ?
    O4 N16 . 1.221(2) ?
    O7 N32 . 1.214(2) ?
    O8 N32 . 1.217(2) ?
    N2 C1 . 1.317(3) ?
    N2 C3 . 1.340(3) ?
    N4 C3 . 1.336(3) ?
    N4 C5 . 1.322(3) ?
    N7 C6 . 1.391(3) ?
    N7 C8 . 1.293(3) ?
    N9 C5 . 1.393(3) ?
    N9 C8 . 1.395(3) ?
    N16 C11 . 1.471(3) ?
    N18 C17 . 1.320(3) ?
    N18 C19 . 1.337(3) ?
    N20 C19 . 1.339(3) ?
    N20 C21 . 1.325(2) ?
    N23 C22 . 1.387(3) ?
    N23 C24 . 1.290(3) ?
    N25 C21 . 1.388(2) ?
    N25 C24 . 1.394(3) ?
    N32 C27 . 1.468(3) ?
    C1 C6 . 1.378(3) ?
    C3 H3 . 0.9300 ?
    C5 C6 . 1.397(3) ?
    C8 H8 . 0.9300 ?
    C10 C11 . 1.402(3) ?
    C10 C15 . 1.385(3) ?
    C11 C12 . 1.374(3) ?
    C12 H12 . 0.9300 ?
    C12 C13 . 1.379(3) ?
    C13 H13 . 0.9300 ?
    C13 C14 . 1.376(3) ?
    C14 H14 . 0.9300 ?
    C14 C15 . 1.387(3) ?
    C15 H15 . 0.9300 ?
    C17 C22 . 1.380(3) ?
    C19 H19 . 0.9300 ?
    C21 C22 . 1.399(3) ?
    C24 H24 . 0.9300 ?
    C26 C27 . 1.400(3) ?
    C26 C31 . 1.385(3) ?
    C27 C28 . 1.379(3) ?
    C28 H28 . 0.9300 ?
    C28 C29 . 1.382(3) ?
    C29 H29 . 0.9300 ?
    C29 C30 . 1.374(4) ?
    C30 H30 . 0.9300 ?
    C30 C31 . 1.390(3) ?
    C31 H31 . 0.9300 ?
loop_
    _geom_angle_atom_site_label_1
    _geom_angle_atom_site_label_2
    _geom_angle_atom_site_label_3
    _geom_angle_site_symmetry_1
    _geom_angle_site_symmetry_3
    _geom_angle
    _geom_angle_publ_flag
    O1 S1 N9 . . 104.73(9) ?
    O1 S1 C10 . . 108.86(9) ?
    O2 S1 O1 . . 121.88(10) ?
    O2 S1 N9 . . 106.39(9) ?
    O2 S1 C10 . . 107.43(9) ?
    O3 N16 O4 . . 124.65(19) ?
    O3 N16 C11 . . 117.33(18) ?
    O4 N16 C11 . . 117.93(18) ?
    O5 S2 N25 . . 105.10(8) ?
    O5 S2 C26 . . 111.24(9) ?
    O6 S2 O5 . . 121.33(10) ?
    O6 S2 N25 . . 106.67(9) ?
    O6 S2 C26 . . 106.90(10) ?
    O7 N32 O8 . . 123.88(19) ?
    O7 N32 C27 . . 118.70(17) ?
    O8 N32 C27 . . 117.42(18) ?
    N2 C1 Cl1 . . 117.83(17) ?
    N2 C1 C6 . . 121.4(2) ?
    N2 C3 H3 . . 115.9 ?
    N4 C3 N2 . . 128.3(2) ?
    N4 C3 H3 . . 115.9 ?
    N4 C5 N9 . . 128.60(18) ?
    N4 C5 C6 . . 126.78(19) ?
    N7 C6 C5 . . 111.24(17) ?
    N7 C8 N9 . . 113.85(19) ?
    N7 C8 H8 . . 123.1 ?
    N9 S1 C10 . . 106.61(9) ?
    N9 C5 C6 . . 104.60(17) ?
    N9 C8 H8 . . 123.1 ?
    N18 C17 Cl2 . . 118.10(16) ?
    N18 C17 C22 . . 121.22(18) ?
    N18 C19 N20 . . 128.4(2) ?
    N18 C19 H19 . . 115.8 ?
    N20 C19 H19 . . 115.8 ?
    N20 C21 N25 . . 128.98(17) ?
    N20 C21 C22 . . 126.52(18) ?
    N23 C22 C21 . . 111.38(17) ?
    N23 C24 N25 . . 114.08(18) ?
    N23 C24 H24 . . 123.0 ?
    N25 S2 C26 . . 104.22(9) ?
    N25 C21 C22 . . 104.48(16) ?
    N25 C24 H24 . . 123.0 ?
    C1 N2 C3 . . 117.3(2) ?
    C1 C6 N7 . . 133.91(19) ?
    C1 C6 C5 . . 114.85(19) ?
    C5 N4 C3 . . 111.40(19) ?
    C5 N9 S1 . . 128.59(14) ?
    C5 N9 C8 . . 105.75(16) ?
    C6 C1 Cl1 . . 120.78(17) ?
    C8 N7 C6 . . 104.56(17) ?
    C8 N9 S1 . . 125.05(14) ?
    C10 C11 N16 . . 122.06(18) ?
    C10 C15 C14 . . 120.1(2) ?
    C10 C15 H15 . . 119.9 ?
    C11 C10 S1 . . 124.35(16) ?
    C11 C12 H12 . . 120.3 ?
    C11 C12 C13 . . 119.4(2) ?
    C12 C11 N16 . . 116.63(19) ?
    C12 C11 C10 . . 121.2(2) ?
    C12 C13 H13 . . 119.8 ?
    C13 C12 H12 . . 120.3 ?
    C13 C14 H14 . . 119.8 ?
    C13 C14 C15 . . 120.4(2) ?
    C14 C13 C12 . . 120.3(2) ?
    C14 C13 H13 . . 119.8 ?
    C14 C15 H15 . . 119.9 ?
    C15 C10 S1 . . 116.41(15) ?
    C15 C10 C11 . . 118.50(19) ?
    C15 C14 H14 . . 119.8 ?
    C17 N18 C19 . . 117.34(18) ?
    C17 C22 N23 . . 133.58(18) ?
    C17 C22 C21 . . 115.02(18) ?
    C21 N20 C19 . . 111.42(17) ?
    C21 N25 S2 . . 128.61(13) ?
    C21 N25 C24 . . 105.71(16) ?
    C22 C17 Cl2 . . 120.68(17) ?
    C24 N23 C22 . . 104.34(17) ?
    C24 N25 S2 . . 125.56(14) ?
    C26 C27 N32 . . 122.17(18) ?
    C26 C31 C30 . . 120.7(2) ?
    C26 C31 H31 . . 119.7 ?
    C27 C26 S2 . . 126.17(15) ?
    C27 C28 H28 . . 120.3 ?
    C27 C28 C29 . . 119.3(2) ?
    C28 C27 N32 . . 116.2(2) ?
    C28 C27 C26 . . 121.6(2) ?
    C28 C29 H29 . . 119.9 ?
    C29 C28 H28 . . 120.3 ?
    C29 C30 H30 . . 119.9 ?
    C29 C30 C31 . . 120.3(2) ?
    C30 C29 C28 . . 120.2(2) ?
    C30 C29 H29 . . 119.9 ?
    C30 C31 H31 . . 119.7 ?
    C31 C26 S2 . . 115.78(17) ?
    C31 C26 C27 . . 117.84(19) ?
    C31 C30 H30 . . 119.9 ?
loop_
    _geom_hbond_atom_site_label_D
    _geom_hbond_atom_site_label_H
    _geom_hbond_atom_site_label_A
    _geom_hbond_site_symmetry_A
    _geom_hbond_distance_DH
    _geom_hbond_distance_HA
    _geom_hbond_distance_DA
    _geom_hbond_angle_DHA
    _geom_hbond_publ_flag
    C13 H13 O6 . 0.93 2.60 3.222(3) 125 yes
    C15 H15 O2 . 0.93 2.41 2.814(3) 106 ?
    C24 H24 O7 2_565 0.93 2.41 3.327(3) 170 yes
    C28 H28 O2 1_544 0.93 2.56 3.469(3) 165 yes
    C30 H30 N23 1_655 0.93 2.62 3.489(3) 155 yes
    C31 H31 O6 . 0.93 2.36 2.794(3) 108 ?
data_global
_journal_date_recd_electronic     2011-01-05
_journal_date_accepted     2011-01-24
_journal_name_full     'Acta Crystallographica, Section E'
_journal_year     2011
_journal_volume     67
_journal_issue      3
_journal_page_first     o687
_journal_page_last     o687
_journal_paper_category     QO
_journal_coeditor_code     SU2246
_publ_contact_author_name     'Luo-Ting Yu'
_publ_contact_author_address
;
 State Key Laboratory of Biotherapy and Cancer Center, West China Hospital,
 West China Medical School, Sichuan University, Chengdu 610041,
 People's Republic of China
;
_publ_contact_author_email     yuluot@scu.edu.cn
_publ_contact_author_fax     '86-28-85503301'
_publ_contact_author_phone     '86-28-85503817'
_publ_section_title
;
6-Chloro-9-(2-nitrophenylsulfonyl)-9<i>H</i>-purine
;
loop_
    _publ_author_name
    _publ_author_footnote
    _publ_author_address
    'Ning-Yu Wang' .
; State Key Laboratory of Biotherapy and Cancer Center
  West China Hospital
  West China Medical School
  Sichuan University
  Chengdu 610041
  People's Republic of China
;
    'Mei Deng' .
; State Key Laboratory of Biotherapy and Cancer Center
  West China Hospital
  West China Medical School
  Sichuan University
  Chengdu 610041
  People's Republic of China
;
    'Yong Xia' .
; State Key Laboratory of Biotherapy and Cancer Center
  West China Hospital
  West China Medical School
  Sichuan University
  Chengdu 610041
  People's Republic of China
;
    'Luo-Ting Yu' .
; State Key Laboratory of Biotherapy and Cancer Center
  West China Hospital
  West China Medical School
  Sichuan University
  Chengdu 610041
  People's Republic of China
;
