# Supplementary material for: 6-Chloro-9-(2-nitro­phenyl­sulfon­yl)-9H-purine
Source: Acta Crystallogr Sect E Struct Rep Online. 2011 Feb 23;67(Pt 3):o687. doi: 10.1107/S1600536811003102 (PMC3052074; doi:10.1107/S1600536811003102)
Supplement: Supplementary file 2 [file e-67-0o687-Isup2.hkl]

# 
# h,k,l, Fc-squared, Fo-squared, sigma(Fo-squared) and status flag 
# 
data_I
_shelx_title ' 101220_s1_wly in P-1 ' 
_shelx_refln_list_code          4 
_shelx_F_calc_maximum      160.17 
_exptl_crystal_F_000       688.00 
_reflns_d_resolution_high  0.8000 
 
loop_ 
 _symmetry_equiv_pos_as_xyz 
 'x, y, z' 
 '-x, -y, -z' 
 
_cell_length_a    10.0055 
_cell_length_b    10.6931 
_cell_length_c    12.5378 
_cell_angle_alpha  93.692 
_cell_angle_beta   97.136 
_cell_angle_gamma  93.995 
 
_shelx_F_squared_multiplier     1.000 
 
loop_ 
 _refln_index_h 
 _refln_index_k 
 _refln_index_l 
 _refln_F_squared_calc 
 _refln_F_squared_meas 
 _refln_F_squared_sigma 
 _refln_observed_status 
   2   0   0     3592.22     3544.82     12.33 o 
   3   0   0     4450.30     4303.94     29.53 o 
   4   0   0     1272.95     1512.71     12.32 o 
   5   0   0     2525.75     2490.96     21.80 o 
   6   0   0      265.03      277.44     10.67 o 
   7   0   0      313.05      306.27     13.03 o 
   8   0   0      281.08      259.62     13.20 o 
   9   0   0      119.07      111.50      7.03 o 
  10   0   0       96.40      108.64      7.44 o 
  11   0   0      172.24      174.19     13.09 o 
  12   0   0      185.94      214.52     15.50 o 
 -12   1   0       10.59       12.72      4.58 o 
 -11   1   0      329.88      372.71     18.64 o 
 -10   1   0        5.07        3.38      2.22 o 
  -9   1   0      544.06      573.46     15.96 o 
  -8   1   0      203.01      219.21      7.26 o 
  -7   1   0      291.39      272.15     10.49 o 
  -6   1   0       18.52       24.83      1.80 o 
  -5   1   0     2297.90     2570.08     16.71 o 
  -4   1   0      542.27      554.15      9.67 o 
  -3   1   0      278.39      266.91      5.56 o 
  -2   1   0       98.87       92.61      2.59 o 
   2   1   0     1914.35     1929.36     15.74 o 
   3   1   0     5500.59     5496.46     25.07 o 
   4   1   0      788.10      781.33     10.08 o 
   5   1   0      651.45      693.14     13.51 o 
   6   1   0       19.42       22.48      2.51 o 
   7   1   0       30.80       34.11      2.74 o 
   8   1   0        2.95        3.96      2.22 o 
   9   1   0       45.31       42.06      4.35 o 
  10   1   0        3.98        2.44      3.43 o 
  11   1   0       12.54       12.16      4.21 o 
  12   1   0      326.17      341.20     19.60 o 
 -12   2   0      187.81      189.83     14.20 o 
 -11   2   0      120.38      127.36      8.64 o 
 -10   2   0      189.76      190.99     12.04 o 
  -9   2   0     2155.17     2120.43     24.42 o 
  -8   2   0      447.54      415.46     10.29 o 
  -7   2   0      214.86      201.72      6.66 o 
  -6   2   0       48.42       56.57      3.80 o 
  -5   2   0     1375.02     1404.56     22.26 o 
  -4   2   0     1910.58     1829.83     21.46 o 
  -3   2   0      318.55      323.43      7.16 o 
  -2   2   0     4481.56     4283.42     28.52 o 
  -1   2   0     6036.48     5923.26     24.94 o 
   0   2   0    10713.00    10008.84     29.54 o 
   1   2   0       27.64       26.55      1.28 o 
   2   2   0     1892.96     1846.55     13.82 o 
   3   2   0     1422.14     1444.42     16.05 o 
   4   2   0        0.34        0.51      1.51 o 
   5   2   0       36.25       34.57      3.05 o 
   6   2   0     1240.49     1307.49     18.63 o 
   7   2   0      888.78      857.41     13.69 o 
   8   2   0       10.64       11.70      2.97 o 
   9   2   0        0.27        1.85      2.63 o 
  10   2   0       55.97       51.09      7.21 o 
  11   2   0      253.62      264.19     16.62 o 
  12   2   0       46.86       62.51      8.83 o 
 -12   3   0      177.04      187.62     11.19 o 
 -11   3   0       13.26       15.98      5.06 o 
 -10   3   0      294.31      322.03     13.14 o 
  -9   3   0       30.88       33.84      3.49 o 
  -8   3   0      250.04      247.24      8.28 o 
  -7   3   0      134.78      138.10      6.06 o 
  -6   3   0      670.53      677.39     16.03 o 
  -5   3   0     1356.94     1437.27     22.53 o 
  -4   3   0      650.09      650.95     23.59 o 
  -3   3   0      454.21      538.57     12.40 o 
  -2   3   0     1285.40     1202.10     19.91 o 
  -1   3   0     1742.10     1701.09     16.14 o 
   0   3   0     1318.78     1326.62     26.46 o 
   1   3   0     1526.86     1540.98     10.87 o 
   2   3   0     7857.98     7546.02     27.88 o 
   3   3   0     2872.67     2953.25     26.19 o 
   4   3   0       13.73       13.58      1.72 o 
   5   3   0      183.14      171.30      6.62 o 
   6   3   0      322.74      296.73      7.50 o 
   7   3   0      743.28      729.07     19.93 o 
   8   3   0     1208.63     1164.71     29.63 o 
   9   3   0      139.40      145.59     11.27 o 
  10   3   0        5.53        8.68      3.95 o 
  11   3   0      205.45      192.56     14.76 o 
 -12   4   0       55.59       65.20      8.97 o 
 -11   4   0      244.80      252.37     14.40 o 
 -10   4   0      147.92      163.40      9.58 o 
  -9   4   0       23.06       26.75      4.80 o 
  -8   4   0        0.59        4.79      2.43 o 
  -7   4   0      251.28      251.27     12.85 o 
  -6   4   0       62.39       67.84      9.13 o 
  -5   4   0      178.89      146.43     12.23 o 
  -4   4   0      146.86      160.54     11.92 o 
  -3   4   0      520.31      471.33     18.89 o 
  -2   4   0     1580.28     1604.45     32.61 o 
  -1   4   0      381.77      432.48     11.66 o 
   0   4   0     2377.36     2283.95     17.75 o 
   1   4   0      973.84     1051.76     10.52 o 
   2   4   0      852.27      773.36     10.11 o 
   3   4   0      145.96      140.90      5.71 o 
   4   4   0     1561.53     1613.54     20.60 o 
   5   4   0       81.64       81.26      4.73 o 
   6   4   0        5.67        9.64      1.71 o 
   7   4   0      106.57      105.46      8.87 o 
   8   4   0       88.11       88.34      8.79 o 
   9   4   0        2.53        5.11      4.00 o 
  10   4   0        0.58       -1.72      3.41 o 
  11   4   0      127.92      143.63     13.06 o 
 -11   5   0      158.82      167.72     13.67 o 
 -10   5   0        1.90        1.72      3.62 o 
  -9   5   0      673.77      710.58     18.58 o 
  -8   5   0      297.08      284.30     15.22 o 
  -7   5   0        0.52       -3.19      3.19 o 
  -6   5   0        8.55        8.83      3.35 o 
  -5   5   0      370.42      380.45     11.93 o 
  -4   5   0      391.16      348.52     18.75 o 
  -3   5   0     1553.13     1641.08     27.00 o 
  -2   5   0      485.50      500.62     14.16 o 
  -1   5   0        8.16        4.27      2.21 o 
   0   5   0      914.54      926.87     17.40 o 
   1   5   0        0.02        8.67      5.24 o 
   2   5   0      179.68      166.08      8.24 o 
   3   5   0      204.60      226.05     14.68 o 
   4   5   0      899.33      898.78     21.96 o 
   5   5   0       56.97       59.33      3.89 o 
   6   5   0       70.24       79.42      6.38 o 
   7   5   0      499.42      494.79     20.22 o 
   8   5   0       25.82       24.79      5.13 o 
   9   5   0       72.76       85.40      9.27 o 
  10   5   0       55.87       65.34      8.61 o 
  11   5   0       13.45       14.41      4.91 o 
 -11   6   0        0.46        0.42      3.31 o 
 -10   6   0       19.00       21.65      4.18 o 
  -9   6   0      262.98      250.04     23.35 o 
  -8   6   0       15.61       18.26      7.95 o 
  -7   6   0      707.06      669.11     22.79 o 
  -6   6   0       79.34       83.93      8.10 o 
  -5   6   0      279.99      272.46     13.24 o 
  -4   6   0        1.61        3.36      2.65 o 
  -3   6   0     1547.56     1589.28     28.61 o 
  -2   6   0     2936.34     2984.30     59.09 o 
  -1   6   0      104.47      117.18      7.26 o 
   0   6   0        7.18        3.46      1.94 o 
   1   6   0      788.13      692.87     15.95 o 
   2   6   0      337.46      342.10     10.41 o 
   3   6   0     2283.89     2297.74     49.51 o 
   4   6   0      406.46      412.97     22.06 o 
   5   6   0      444.50      430.13     23.98 o 
   6   6   0      917.37      900.95     26.00 o 
   7   6   0        4.00       -0.67      3.44 o 
   8   6   0      181.92      176.78     15.16 o 
   9   6   0      291.69      318.23     14.95 o 
  10   6   0       11.31       11.29      3.67 o 
 -11   7   0      143.70      152.31     13.92 o 
 -10   7   0        0.23        1.94      4.18 o 
  -9   7   0      195.34      213.43     14.95 o 
  -8   7   0       36.53       37.81      6.46 o 
  -7   7   0       60.86       63.40     14.58 o 
  -6   7   0      138.32      141.52      9.12 o 
  -5   7   0      256.55      273.92     16.29 o 
  -4   7   0      282.36      281.19     13.62 o 
  -3   7   0        0.12       -1.43      3.16 o 
  -2   7   0        0.02       -1.29      2.37 o 
  -1   7   0      305.22      304.96     12.47 o 
   0   7   0      103.18      108.04      7.28 o 
   1   7   0      922.05      911.68     24.78 o 
   2   7   0      466.14      456.41     13.30 o 
   3   7   0     1021.56     1012.81     35.49 o 
   4   7   0      483.85      462.98     25.08 o 
   5   7   0      731.87      722.46     32.72 o 
   6   7   0      213.22      256.44     20.43 o 
   7   7   0       85.69      113.41     14.78 o 
   8   7   0       14.62       17.86      7.84 o 
   9   7   0        0.54       -5.04      7.50 o 
  10   7   0       67.44       83.04     14.71 o 
 -10   8   0        1.33        3.17      3.89 o 
  -9   8   0      136.74      170.92     13.96 o 
  -8   8   0      172.17      186.18     13.90 o 
  -7   8   0        0.02       -0.35      3.77 o 
  -6   8   0      362.97      350.03     17.52 o 
  -5   8   0        0.88       -2.87      3.78 o 
  -4   8   0      893.72      913.26     25.79 o 
  -3   8   0      620.18      625.44     20.50 o 
  -2   8   0       82.58       91.10     10.05 o 
  -1   8   0     2722.10     2644.89     39.32 o 
   0   8   0      251.40      260.75     20.72 o 
   1   8   0     1159.42     1136.03     25.97 o 
   2   8   0     1720.86     1627.26     27.36 o 
   3   8   0       92.16      114.41     13.16 o 
   4   8   0     1447.86     1465.53     47.17 o 
   5   8   0      180.85      164.28     16.59 o 
   6   8   0        1.93       -1.18      3.72 o 
   7   8   0      223.55      226.03     21.43 o 
   8   8   0        1.26       -6.14      6.35 o 
   9   8   0      231.08      249.72     24.30 o 
  -9   9   0       55.19       86.49     12.93 o 
  -8   9   0       26.32       23.24      5.95 o 
  -7   9   0      216.08      223.71     17.83 o 
  -6   9   0       23.97       23.70      5.39 o 
  -5   9   0      217.92      208.13     13.66 o 
  -4   9   0      348.15      372.83     17.48 o 
  -3   9   0      243.15      224.47     13.25 o 
  -2   9   0        5.16       -0.61      2.88 o 
  -1   9   0      136.45      130.92      9.63 o 
   0   9   0       50.28       48.39      5.89 o 
   1   9   0        1.46       -1.08      2.53 o 
   2   9   0      210.76      198.77     10.32 o 
   3   9   0       42.79       43.30      8.66 o 
   4   9   0       12.58       13.50      6.24 o 
   5   9   0        3.18       -0.59      5.58 o 
   6   9   0       21.82       33.73      9.59 o 
   7   9   0      268.80      283.17     24.71 o 
   8   9   0        0.04        2.82      6.09 o 
  -8  10   0       40.04       19.69      6.27 o 
  -7  10   0      269.27      258.13     13.91 o 
  -6  10   0       40.50       41.85      7.14 o 
  -5  10   0      251.36      250.69     34.38 o 
  -4  10   0      109.04      102.36      9.97 o 
  -3  10   0        1.61        5.56      4.09 o 
  -2  10   0        4.49        3.13      2.79 o 
  -1  10   0      946.70      904.41     48.42 o 
   0  10   0     1097.10     1068.14     27.33 o 
   1  10   0       18.11       19.20      4.93 o 
   2  10   0      410.72      405.17     15.61 o 
   3  10   0      258.57      244.77     22.59 o 
   4  10   0      229.04      217.84     20.99 o 
   5  10   0      615.09      642.92     36.38 o 
   6  10   0        0.16       -4.65      5.75 o 
   7  10   0       39.45       43.50     10.76 o 
  -7  11   0       11.70        3.26      4.16 o 
  -6  11   0      104.08      119.28     12.11 o 
  -5  11   0       10.17        3.01      3.58 o 
  -4  11   0        8.99        9.66      7.54 o 
  -3  11   0       18.63       15.30      4.63 o 
  -2  11   0        6.31        8.77      4.51 o 
  -1  11   0        0.65        3.21      3.19 o 
   0  11   0        1.01        6.62      3.37 o 
   1  11   0      186.94      187.22     12.11 o 
   2  11   0       50.73       65.71     12.13 o 
   3  11   0       68.16       78.93     13.41 o 
   4  11   0        1.82        8.53      5.66 o 
   5  11   0       54.27       51.35     11.42 o 
   6  11   0        0.81        7.92      6.73 o 
  -6  12   0       30.55       29.92      7.06 o 
  -5  12   0        0.54       -8.87      8.87 o 
  -4  12   0      183.59      179.24     14.11 o 
  -3  12   0       52.46       48.70     10.24 o 
  -2  12   0        0.06       -0.02      3.34 o 
  -1  12   0      182.77      190.46     13.49 o 
   0  12   0       67.75       60.53      7.66 o 
   1  12   0       24.96       32.18      9.71 o 
   2  12   0       16.62       14.96      6.96 o 
   3  12   0      110.02      100.63     15.45 o 
   4  12   0       77.82      108.85     16.39 o 
  -3  13   0        2.61        1.90      3.29 o 
  -2  13   0       11.34       15.57      5.38 o 
  -1  13   0        9.94       10.26      6.01 o 
   0  13   0       80.24       56.43     12.29 o 
   1  13   0       55.83       59.39     13.08 o 
  -2 -13   1      102.35      104.45     16.62 o 
  -1 -13   1        1.67       -4.26      7.75 o 
   0 -13   1       58.02       54.04     12.14 o 
   1 -13   1      134.67      129.62     18.37 o 
   2 -13   1       95.18      103.56     11.04 o 
   3 -13   1        9.98        9.81     11.55 o 
  -4 -12   1        5.12       -3.43      5.37 o 
  -3 -12   1       74.10       82.56     14.16 o 
  -2 -12   1        7.23       13.70      7.75 o 
  -1 -12   1       20.21       18.55      8.00 o 
   0 -12   1        1.63        0.92      4.55 o 
   1 -12   1       49.37       41.42      6.63 o 
   2 -12   1        5.47        1.34      3.62 o 
   3 -12   1        2.93       -0.17      3.66 o 
   4 -12   1        1.73        1.48      5.13 o 
   5 -12   1        6.79       -1.01      4.06 o 
   6 -12   1       11.23        6.09      4.04 o 
  -6 -11   1       60.40       71.77     13.88 o 
  -5 -11   1      135.37      172.99     19.80 o 
  -4 -11   1      240.92      297.79     25.33 o 
  -3 -11   1      629.12      649.75     35.90 o 
  -2 -11   1       37.65       45.05     10.04 o 
  -1 -11   1      127.86      129.91     10.01 o 
   0 -11   1       17.92       19.00      4.61 o 
   1 -11   1       92.25       84.11      8.66 o 
   2 -11   1      149.23      149.74     11.66 o 
   3 -11   1        0.18       -1.46      3.60 o 
   4 -11   1        2.48       -1.87      3.37 o 
   5 -11   1       76.88       74.59      9.47 o 
   6 -11   1      146.43      141.32     13.10 o 
   7 -11   1       22.85       22.20      4.85 o 
  -7 -10   1       15.73       21.59      8.64 o 
  -6 -10   1        0.13        2.89      4.96 o 
  -5 -10   1       54.33       42.41      9.92 o 
  -4 -10   1        5.80        2.66      4.95 o 
  -3 -10   1      398.41      407.72     27.15 o 
  -2 -10   1       88.40       79.82     12.30 o 
  -1 -10   1      174.96      168.37     10.71 o 
   0 -10   1        3.66        0.42      3.28 o 
   1 -10   1      241.98      230.55     16.92 o 
   2 -10   1      407.52      382.43     17.49 o 
   3 -10   1      205.20      193.66     18.08 o 
   4 -10   1        2.76        6.27      3.36 o 
   5 -10   1       15.08        9.24      4.37 o 
   6 -10   1        0.25        4.31      3.65 o 
   7 -10   1      151.82      151.57     10.76 o 
   8 -10   1      156.50      162.13     14.02 o 
  -8  -9   1       18.67       29.51      9.47 o 
  -7  -9   1      200.69      229.61     21.94 o 
  -6  -9   1      105.03       94.22     13.75 o 
  -5  -9   1      142.69      147.00     16.38 o 
  -4  -9   1      314.87      274.59     21.47 o 
  -3  -9   1       65.66       42.98      9.60 o 
  -2  -9   1      210.44      200.33     10.28 o 
  -1  -9   1      422.42      449.25     16.33 o 
   0  -9   1        0.07        2.13      2.51 o 
   1  -9   1      500.54      523.87     35.58 o 
   2  -9   1      667.74      705.93     22.40 o 
   3  -9   1        1.54       -4.02      4.02 o 
   4  -9   1      147.46      147.99     11.71 o 
   5  -9   1       66.36       46.85      6.95 o 
   6  -9   1        1.23        6.15      3.42 o 
   7  -9   1        5.79       -0.59      4.03 o 
   8  -9   1        1.88        0.35      5.34 o 
   9  -9   1       30.44       30.27      7.14 o 
  -9  -8   1      141.84      132.90     17.60 o 
  -8  -8   1      385.68      418.67     29.56 o 
  -7  -8   1      314.31      315.13     24.68 o 
  -6  -8   1        1.26       -2.85      5.49 o 
  -5  -8   1       80.33       87.04     12.83 o 
  -4  -8   1      369.78      393.69     24.29 o 
  -3  -8   1      192.82      186.34      8.29 o 
  -2  -8   1      165.87      175.36      8.97 o 
  -1  -8   1      189.29      193.44      9.97 o 
   0  -8   1      375.14      372.94     14.25 o 
   1  -8   1        0.40       -1.63      4.31 o 
   2  -8   1        5.25        2.64      2.91 o 
   3  -8   1        9.85       13.98      3.80 o 
   4  -8   1      515.96      524.64     27.90 o 
   5  -8   1      674.37      686.84     23.41 o 
   6  -8   1        2.27       -3.05      4.07 o 
   7  -8   1        0.04       -0.32      3.50 o 
   8  -8   1      107.26      128.76     11.72 o 
   9  -8   1      325.77      360.82     20.02 o 
  10  -8   1       90.32      105.81     11.72 o 
 -10  -7   1        5.89       -1.51      4.49 o 
  -9  -7   1      143.38      130.33     12.26 o 
  -8  -7   1      166.73      163.28     19.51 o 
  -7  -7   1      633.41      635.11     23.97 o 
  -6  -7   1      291.64      293.73     15.51 o 
  -5  -7   1      442.31      401.80     23.90 o 
  -4  -7   1        0.02        0.99      3.49 o 
  -3  -7   1       88.16       69.18      4.58 o 
  -2  -7   1      982.38      962.07     19.01 o 
  -1  -7   1      263.93      259.10     10.54 o 
   0  -7   1      285.47      272.11     11.36 o 
   1  -7   1      210.87      222.51     10.57 o 
   2  -7   1      102.24       92.33     10.61 o 
   3  -7   1       67.44       57.28      9.05 o 
   4  -7   1        1.97       -2.36      3.32 o 
   5  -7   1      291.63      275.40     19.65 o 
   6  -7   1      376.75      379.69     24.02 o 
   7  -7   1       54.80       64.25      7.97 o 
   8  -7   1      719.88      772.42     26.95 o 
   9  -7   1       21.34       10.56      4.79 o 
  10  -7   1      394.52      379.76     20.69 o 
 -10  -6   1       88.15       71.04      7.53 o 
  -9  -6   1        9.24        1.22      3.54 o 
  -8  -6   1       45.09       37.06      5.00 o 
  -7  -6   1       98.66       95.14      9.09 o 
  -6  -6   1       98.37      105.28      9.14 o 
  -5  -6   1        2.74       -2.19      2.70 o 
  -4  -6   1       21.10       14.09      3.62 o 
  -3  -6   1        3.40        1.01      1.47 o 
  -2  -6   1       86.89       82.12      5.19 o 
  -1  -6   1      561.11      571.99     14.27 o 
   0  -6   1       29.50       40.40      4.27 o 
   1  -6   1     1647.38     1715.24     39.19 o 
   2  -6   1      125.32      156.57     12.45 o 
   3  -6   1      191.90      195.83     14.21 o 
   4  -6   1        2.30        8.66      4.10 o 
   5  -6   1      847.96      857.73     32.76 o 
   6  -6   1       30.56       40.83      8.73 o 
   7  -6   1      151.03      165.54     16.05 o 
   8  -6   1        3.74       15.90      4.71 o 
   9  -6   1      152.89      169.67     13.02 o 
  10  -6   1      113.67      109.88     11.12 o 
  11  -6   1       61.72       87.29     10.50 o 
 -11  -5   1      125.78      133.66     13.75 o 
 -10  -5   1      194.97      250.40     16.44 o 
  -9  -5   1        8.65       10.60      3.89 o 
  -8  -5   1      280.61      252.87     14.87 o 
  -7  -5   1       22.84       14.15      3.87 o 
  -6  -5   1     1698.99     1676.00     36.32 o 
  -5  -5   1      747.90      712.22     23.98 o 
  -4  -5   1      442.79      422.75     16.80 o 
  -3  -5   1      410.80      400.92     16.24 o 
  -2  -5   1      531.05      481.70     10.64 o 
  -1  -5   1     5321.35     5205.96     38.35 o 
   0  -5   1      897.52      861.43     16.91 o 
   1  -5   1      659.75      635.34     21.74 o 
   2  -5   1     1328.48     1496.06     34.61 o 
   3  -5   1      627.89      675.47     24.70 o 
   4  -5   1      826.05      764.31     27.66 o 
   5  -5   1      909.52      917.27     31.83 o 
   6  -5   1     1215.07     1198.24     38.88 o 
   7  -5   1        1.39        8.22      3.98 o 
   8  -5   1       46.50       30.52      7.91 o 
   9  -5   1      288.64      285.37     10.21 o 
  10  -5   1       35.80       27.04     15.69 o 
  11  -5   1       97.07       90.80     10.39 o 
 -11  -4   1       17.89       18.41      5.43 o 
 -10  -4   1       21.12       31.48      6.60 o 
  -9  -4   1        2.38        0.99      2.96 o 
  -8  -4   1      557.70      562.61     21.03 o 
  -7  -4   1       97.36       87.19      8.09 o 
  -6  -4   1       13.10       15.84      2.02 o 
  -5  -4   1     1215.54     1280.48     17.20 o 
  -4  -4   1     1624.05     1746.03     24.51 o 
  -3  -4   1      629.68      664.57     19.36 o 
  -2  -4   1        0.44        0.78      0.70 o 
  -1  -4   1      307.22      297.51      6.53 o 
   0  -4   1     1213.67     1317.39     12.11 o 
   1  -4   1      409.01      423.92      9.87 o 
   2  -4   1      784.18      704.19     15.39 o 
   3  -4   1      343.49      368.69     16.91 o 
   4  -4   1     2158.30     2576.44     33.30 o 
   5  -4   1       29.07       27.99      5.88 o 
   6  -4   1       11.47       18.81      5.54 o 
   7  -4   1       48.52       42.69      8.71 o 
   8  -4   1      680.16      647.59     14.87 o 
   9  -4   1        4.89        1.53      2.23 o 
  10  -4   1      174.54      165.90      9.62 o 
  11  -4   1       18.05       20.94      5.52 o 
 -11  -3   1      221.03      222.99     15.55 o 
 -10  -3   1      174.19      179.18     13.16 o 
  -9  -3   1        0.24        2.95      3.02 o 
  -8  -3   1      820.04      798.96     24.30 o 
  -7  -3   1        1.55        2.43      0.96 o 
  -6  -3   1     2587.51     2709.31     38.45 o 
  -5  -3   1     3178.62     3115.67     56.70 o 
  -4  -3   1     1048.90     1038.34     13.47 o 
  -3  -3   1      324.62      293.66      6.30 o 
  -2  -3   1      853.29      843.55      8.18 o 
  -1  -3   1     1323.16     1224.30      9.38 o 
   0  -3   1      817.58      975.27      8.94 o 
   1  -3   1     9257.32     8924.10     37.25 o 
   2  -3   1      483.46      578.89      8.70 o 
   3  -3   1      397.01      440.49      9.19 o 
   4  -3   1       17.72       14.33      6.13 o 
   5  -3   1       23.88       40.93      3.93 o 
   6  -3   1      192.80      162.10      7.99 o 
   7  -3   1      493.85      456.91     11.30 o 
   8  -3   1       25.72       23.46      2.98 o 
   9  -3   1        7.20        8.01      5.13 o 
  10  -3   1      123.50      119.63     10.14 o 
  11  -3   1      153.10      147.32      9.47 o 
  12  -3   1        5.37        7.62      3.23 o 
 -12  -2   1       14.56       13.60      4.88 o 
 -11  -2   1      500.95      494.16     22.47 o 
 -10  -2   1      226.65      246.48     15.02 o 
  -9  -2   1        0.51       -2.52      5.59 o 
  -8  -2   1      319.77      313.99     14.75 o 
  -7  -2   1       35.04       39.09      3.25 o 
  -6  -2   1     1984.45     1884.81     29.79 o 
  -5  -2   1        0.03        0.27      0.71 o 
  -4  -2   1       80.64       74.00      2.09 o 
  -3  -2   1     3622.70     3785.19     15.14 o 
  -2  -2   1     4425.19     4285.56     15.64 o 
  -1  -2   1     3758.93     3500.73     13.22 o 
   0  -2   1      350.92      374.49      4.50 o 
   1  -2   1     3059.54     3067.41     15.94 o 
   2  -2   1     4279.79     4195.67     23.34 o 
   3  -2   1      154.18      169.13      4.46 o 
   4  -2   1       99.28       95.91      4.00 o 
   5  -2   1      362.76      340.66      8.10 o 
   6  -2   1       27.80       46.20      2.69 o 
   7  -2   1     1111.36     1096.03     13.35 o 
   8  -2   1      328.33      348.61     10.02 o 
   9  -2   1       42.81       37.06      5.29 o 
  10  -2   1        8.87       10.88      2.60 o 
  11  -2   1       78.95       86.47      7.28 o 
  12  -2   1      136.05      148.89     19.64 o 
 -12  -1   1        2.80        7.43      9.91 o 
 -11  -1   1      297.94      270.92     24.42 o 
 -10  -1   1       32.55       39.18      6.40 o 
  -9  -1   1       40.17       31.11      3.65 o 
  -8  -1   1      335.44      326.67     13.31 o 
  -7  -1   1      201.26      193.02      7.57 o 
  -6  -1   1      257.61      308.99      7.31 o 
  -5  -1   1      634.19      671.71      9.81 o 
  -4  -1   1      217.00      262.13      4.99 o 
  -3  -1   1    11195.12    11031.61     34.84 o 
  -2  -1   1     9149.25     8957.48     34.47 o 
  -1  -1   1       12.20       19.46      1.27 o 
   1  -1   1    15943.02    14161.25     38.57 o 
   2  -1   1     3257.63     3115.61     14.79 o 
   3  -1   1      223.06      262.90      4.23 o 
   4  -1   1      435.15      453.51      5.54 o 
   5  -1   1     1976.14     2126.91     15.88 o 
   6  -1   1     1209.91     1237.82     17.80 o 
   7  -1   1      148.50      149.39      4.34 o 
   8  -1   1       30.96       30.08      4.55 o 
   9  -1   1      823.87      843.30     48.45 o 
  10  -1   1       31.38       41.41      4.87 o 
  11  -1   1      107.21      108.50     12.63 o 
  12  -1   1       29.55       27.88      5.76 o 
 -12   0   1        0.34       -4.46      4.46 o 
 -11   0   1      147.07      155.97     12.40 o 
 -10   0   1      455.17      458.13     20.41 o 
  -9   0   1      394.17      424.26     13.36 o 
  -8   0   1     1369.63     1405.53     24.43 o 
  -7   0   1       28.39       25.72      2.51 o 
  -6   0   1       46.84       38.93      2.79 o 
  -5   0   1     2751.54     2937.15     18.45 o 
  -4   0   1     2360.51     2414.39     13.95 o 
  -3   0   1     4165.21     4184.78     18.91 o 
  -2   0   1      793.59      794.38      5.69 o 
   2   0   1      748.61      790.66      5.32 o 
   3   0   1     2300.86     2227.01     10.71 o 
   4   0   1      102.29      100.27      2.55 o 
   5   0   1        5.10        4.77      1.44 o 
   6   0   1      226.07      269.40     14.86 o 
   7   0   1       77.25       64.82      6.09 o 
   8   0   1       78.86       85.17      7.61 o 
   9   0   1      260.03      257.31     22.44 o 
  10   0   1      301.05      313.89     13.14 o 
  11   0   1       79.73       84.45      9.35 o 
  12   0   1      360.13      346.22     29.34 o 
 -12   1   1      163.06      132.07     12.00 o 
 -11   1   1       76.48       64.28      8.20 o 
 -10   1   1        0.00        0.66      2.05 o 
  -9   1   1        0.01       -0.64      1.98 o 
  -8   1   1     1627.80     1616.15     20.20 o 
  -7   1   1      926.18      937.85     10.33 o 
  -6   1   1        2.99        1.98      0.76 o 
  -5   1   1       59.70       77.77      3.12 o 
  -4   1   1      374.20      341.58      6.77 o 
  -3   1   1     4323.07     4233.17     23.67 o 
  -2   1   1        4.45        5.93      1.04 o 
  -1   1   1      403.67      457.16      7.25 o 
   1   1   1    13787.10    12205.49     74.88 o 
   2   1   1      553.44      581.13      7.38 o 
   3   1   1      253.10      250.60      4.47 o 
   4   1   1      521.25      497.11      5.47 o 
   5   1   1     4311.71     4524.22     32.32 o 
   6   1   1      385.60      431.60     11.59 o 
   7   1   1     1520.53     1532.44     49.47 o 
   8   1   1       22.46       22.77      4.41 o 
   9   1   1     1333.71     1338.51     57.03 o 
  10   1   1       16.80       25.41      6.01 o 
  11   1   1        0.92        0.93      3.33 o 
  12   1   1      208.71      190.21     21.06 o 
 -12   2   1       16.61       14.34      4.63 o 
 -11   2   1       10.52        7.61      2.71 o 
 -10   2   1       75.84       70.37      7.42 o 
  -9   2   1      890.21      870.48     16.18 o 
  -8   2   1      643.24      663.39     13.38 o 
  -7   2   1      604.48      597.93     10.49 o 
  -6   2   1       33.90       37.15      2.64 o 
  -5   2   1        6.07       17.62      1.84 o 
  -4   2   1     1000.80     1028.61     18.30 o 
  -3   2   1       87.31       80.12      3.30 o 
  -2   2   1      910.03      988.05     11.62 o 
  -1   2   1     3264.69     3347.04     17.31 o 
   0   2   1     2423.22     2382.25     13.96 o 
   1   2   1      437.57      467.60     10.37 o 
   2   2   1     7942.57     7814.14     30.79 o 
   3   2   1     2918.73     2934.41     29.52 o 
   4   2   1     3182.90     3277.10     79.65 o 
   5   2   1     1376.39     1283.36     28.33 o 
   6   2   1        6.31        3.14      1.20 o 
   7   2   1      328.12      320.06      9.34 o 
   8   2   1     1060.03     1068.21     27.78 o 
   9   2   1      199.98      214.20     22.04 o 
  10   2   1      166.93      173.35     12.84 o 
  11   2   1       23.13       34.80      6.62 o 
 -12   3   1       69.43       69.36      6.86 o 
 -11   3   1       14.58       21.77      4.05 o 
 -10   3   1       93.47       97.36      7.41 o 
  -9   3   1       30.21       30.56      3.28 o 
  -8   3   1      284.70      270.56     10.27 o 
  -7   3   1     1513.07     1456.40     26.12 o 
  -6   3   1      156.26      155.17      5.68 o 
  -5   3   1     1225.21     1198.87     17.51 o 
  -4   3   1     2686.71     2833.39     25.37 o 
  -3   3   1     1036.42      938.34     13.99 o 
  -2   3   1    18571.50    17480.32     55.45 o 
  -1   3   1    10942.07    10521.54     40.17 o 
   0   3   1     3664.13     3411.68     21.37 o 
   1   3   1      359.57      328.13      5.59 o 
   2   3   1      216.43      163.18      4.27 o 
   3   3   1       61.07       50.26      2.69 o 
   4   3   1      413.92      442.75     31.20 o 
   5   3   1      114.50      132.32      5.06 o 
   6   3   1       24.55       24.95      1.79 o 
   7   3   1      471.04      472.24     17.87 o 
   8   3   1      268.25      274.29     14.60 o 
   9   3   1      215.94      217.11     13.93 o 
  10   3   1       22.02       39.54      6.69 o 
  11   3   1        0.49       -0.26      3.49 o 
 -12   4   1        7.52       10.83      3.66 o 
 -11   4   1       35.62       12.88      5.22 o 
 -10   4   1       13.99        9.84      3.12 o 
  -9   4   1      444.88      447.64     14.36 o 
  -8   4   1      139.44      135.80      7.70 o 
  -7   4   1      104.26      106.77      8.73 o 
  -6   4   1       29.62       29.85      6.25 o 
  -5   4   1       42.62       33.49      4.48 o 
  -4   4   1      406.04      418.31     13.56 o 
  -3   4   1      576.21      546.54     14.53 o 
  -2   4   1      103.77      120.79      6.54 o 
  -1   4   1      684.56      743.33     12.24 o 
   0   4   1      107.04      115.30      3.99 o 
   1   4   1     2561.48     2507.25     19.70 o 
   2   4   1      226.78      251.11      8.83 o 
   3   4   1      151.59      174.37      5.93 o 
   4   4   1      120.27      114.63      3.97 o 
   5   4   1      579.15      548.68     20.42 o 
   6   4   1      108.03      100.67      5.47 o 
   7   4   1        2.12        0.77      3.88 o 
   8   4   1       29.07       31.09      6.42 o 
   9   4   1        7.49       15.82      4.55 o 
  10   4   1       11.17       15.88      8.65 o 
  11   4   1       47.95       42.09      8.08 o 
 -11   5   1      210.40      226.93     12.14 o 
 -10   5   1      627.59      627.61     18.42 o 
  -9   5   1       70.40       77.98      6.52 o 
  -8   5   1     1085.63     1111.26     29.50 o 
  -7   5   1      867.15      809.37     24.03 o 
  -6   5   1      844.16      904.13     36.86 o 
  -5   5   1      736.54      720.05     20.21 o 
  -4   5   1      158.58      181.48      9.68 o 
  -3   5   1       27.90       30.35      3.95 o 
  -2   5   1     2318.97     2319.14     30.57 o 
  -1   5   1      727.49      762.89     41.92 o 
   0   5   1      529.29      458.60     12.53 o 
   1   5   1      173.82      199.53      8.12 o 
   2   5   1      468.95      508.17     15.00 o 
   3   5   1        8.94       12.82      2.60 o 
   4   5   1      206.80      197.31      6.27 o 
   5   5   1      620.45      570.93     13.37 o 
   6   5   1      579.81      625.45     27.13 o 
   7   5   1        0.05        2.59      2.90 o 
   8   5   1       75.96       72.76     10.56 o 
   9   5   1      110.67      120.59     14.72 o 
  10   5   1       39.68       43.99      8.62 o 
 -11   6   1       13.99       31.50     12.74 o 
 -10   6   1      160.62      179.41     10.51 o 
  -9   6   1       22.16       16.10      4.65 o 
  -8   6   1      223.07      196.30     13.23 o 
  -7   6   1      221.77      233.81     13.65 o 
  -6   6   1      626.18      678.14     17.68 o 
  -5   6   1      985.19     1031.16     25.43 o 
  -4   6   1      330.43      332.90     13.97 o 
  -3   6   1      103.11       94.23      7.27 o 
  -2   6   1     1367.37     1236.38     24.29 o 
  -1   6   1      218.81      259.31     10.84 o 
   0   6   1     1312.67     1339.52     23.37 o 
   1   6   1       25.29       29.77      3.63 o 
   2   6   1      372.50      426.45     12.13 o 
   3   6   1        0.91        1.31      3.37 o 
   4   6   1     1768.79     1786.23     47.11 o 
   5   6   1      540.80      539.81     27.24 o 
   6   6   1      474.89      504.75     27.98 o 
   7   6   1        8.61       13.18      5.66 o 
   8   6   1      124.62      136.79     11.73 o 
   9   6   1       83.24       83.39      9.72 o 
  10   6   1       37.84       41.07      9.16 o 
 -11   7   1       98.05       90.74     10.59 o 
 -10   7   1      106.57      109.87      8.55 o 
  -9   7   1       92.14       92.49     10.20 o 
  -8   7   1        3.92        3.43      3.22 o 
  -7   7   1        2.33       -1.03      3.23 o 
  -6   7   1     1344.31     1251.57     30.96 o 
  -5   7   1       34.03       41.80      6.15 o 
  -4   7   1      409.90      364.43     15.46 o 
  -3   7   1      334.11      325.99     14.06 o 
  -2   7   1      324.67      327.63     21.29 o 
  -1   7   1     1569.34     1591.66     28.59 o 
   0   7   1        2.71       -1.44      2.32 o 
   1   7   1      326.31      304.07     25.30 o 
   2   7   1      444.90      448.89     13.60 o 
   3   7   1      135.60      134.17     13.98 o 
   4   7   1      206.36      223.30     18.09 o 
   5   7   1      495.46      479.78     27.35 o 
   6   7   1       97.36      103.07     13.47 o 
   7   7   1        5.17        1.41      4.98 o 
   8   7   1       15.18       16.77      7.18 o 
   9   7   1       51.66       47.37     11.06 o 
 -10   8   1      197.23      202.71     15.67 o 
  -9   8   1       16.08       15.66      8.49 o 
  -8   8   1        0.25       -1.60      3.63 o 
  -7   8   1       38.61       52.78      7.48 o 
  -6   8   1     1025.99      974.10     28.76 o 
  -5   8   1      963.28      985.80     29.76 o 
  -4   8   1      263.29      270.47     14.29 o 
  -3   8   1       74.50       75.18      7.44 o 
  -2   8   1      267.03      272.34     13.20 o 
  -1   8   1      948.14      928.39     23.44 o 
   0   8   1      437.19      438.64     15.78 o 
   1   8   1       75.07       87.35      7.02 o 
   2   8   1      328.33      310.51     23.97 o 
   3   8   1       12.06        4.52      5.11 o 
   4   8   1       46.99       43.77      8.44 o 
   5   8   1       14.98       17.00      6.45 o 
   6   8   1      271.00      274.33     22.66 o 
   7   8   1        0.61       -1.07      4.75 o 
   8   8   1      142.53      168.19     19.19 o 
   9   8   1       42.46       44.87     11.38 o 
  -9   9   1       13.50       19.03      5.71 o 
  -8   9   1        6.37       14.43      5.75 o 
  -7   9   1      329.42      309.97     17.82 o 
  -6   9   1        7.16        2.24      3.18 o 
  -5   9   1        1.29       -0.53      3.75 o 
  -4   9   1        9.19       -0.54      3.62 o 
  -3   9   1      435.00      431.36     18.23 o 
  -2   9   1        0.11       -0.11      3.22 o 
  -1   9   1       82.34       82.32      8.21 o 
   0   9   1      916.16      920.10     24.31 o 
   1   9   1     1267.52     1214.44     26.93 o 
   2   9   1       57.79       46.01      8.44 o 
   3   9   1      269.59      290.20     22.48 o 
   4   9   1      368.48      336.53     24.42 o 
   5   9   1       50.77       64.27     11.87 o 
   6   9   1      232.28      245.79     22.58 o 
   7   9   1       14.62       11.25      6.70 o 
   8   9   1       34.61       28.28      9.67 o 
  -8  10   1        0.02       -5.32      5.32 o 
  -7  10   1       19.01       11.78      4.03 o 
  -6  10   1       19.13       20.68      5.30 o 
  -5  10   1        2.34       -2.70      7.51 o 
  -4  10   1       22.40       27.29     13.22 o 
  -3  10   1        5.76        5.36      8.45 o 
  -2  10   1        9.41        8.47      3.29 o 
  -1  10   1       74.86       73.83      7.76 o 
   0  10   1        6.37        7.73      3.85 o 
   1  10   1      191.98      179.35     20.78 o 
   2  10   1      145.46      143.43      9.57 o 
   3  10   1       57.07       51.36     10.43 o 
   4  10   1       33.93       20.39      7.53 o 
   5  10   1       28.88       19.52      7.34 o 
   6  10   1       50.44       38.86      9.90 o 
   7  10   1       38.70       57.68     12.66 o 
  -7  11   1       58.93       48.38      8.05 o 
  -6  11   1       30.45       36.78      7.07 o 
  -5  11   1       40.55       51.35      7.68 o 
  -4  11   1      135.81      171.17     13.33 o 
  -3  11   1      335.74      378.46     19.05 o 
  -2  11   1       62.92       49.02      7.14 o 
  -1  11   1      162.80      163.43     14.41 o 
   0  11   1       76.34       81.92      8.50 o 
   1  11   1       12.86       14.04      4.19 o 
   2  11   1      237.88      222.11     21.48 o 
   3  11   1       20.43       35.66      9.46 o 
   4  11   1      124.71      144.08     18.33 o 
   5  11   1       42.89       39.90     10.03 o 
  -6  12   1       15.36       14.32      5.27 o 
  -5  12   1        3.66        0.84      3.49 o 
  -4  12   1        0.01        3.71      3.72 o 
  -3  12   1       52.76       47.68     11.73 o 
  -2  12   1      104.96       99.67     10.38 o 
  -1  12   1       37.43       42.76      6.68 o 
   0  12   1       28.65       33.56      6.00 o 
   1  12   1        4.64        3.43      5.15 o 
   2  12   1       50.52       46.84     11.41 o 
   3  12   1      112.78      102.99     15.71 o 
   4  12   1       18.66       10.01      6.93 o 
  -3  13   1      102.44      127.74     12.31 o 
  -2  13   1       44.50       35.66      7.02 o 
  -1  13   1       30.14       52.42     12.55 o 
   0  13   1       76.91       74.34     13.51 o 
   1  13   1       27.90       31.42      9.36 o 
  -2 -13   2      164.77      162.61     19.66 o 
  -1 -13   2      118.42       99.22     15.55 o 
   0 -13   2        9.50       10.88      7.09 o 
   1 -13   2        0.63       -6.32      6.32 o 
   2 -13   2       78.01       74.99      9.26 o 
   3 -13   2       35.10       33.03      6.36 o 
  -4 -12   2      177.49      164.93     19.40 o 
  -3 -12   2       84.70       93.22     15.26 o 
  -2 -12   2      136.50      135.68     17.61 o 
  -1 -12   2       46.34       37.79      9.64 o 
   0 -12   2       26.20       12.87      4.13 o 
   1 -12   2        2.16       -3.98      3.98 o 
   2 -12   2        0.89        2.97      6.79 o 
   3 -12   2       89.06      106.52     10.84 o 
   4 -12   2       88.10       89.60     10.15 o 
   5 -12   2       24.66       16.63      5.05 o 
   6 -12   2       33.19       16.10      8.06 o 
  -6 -11   2       10.79       12.93      6.44 o 
  -5 -11   2       83.52      109.50     15.65 o 
  -4 -11   2       10.14        1.09      5.32 o 
  -3 -11   2      113.51      117.83     16.06 o 
  -2 -11   2       31.46       31.68      9.18 o 
  -1 -11   2       25.53       24.70      4.66 o 
   0 -11   2      153.87      148.63     11.19 o 
   1 -11   2       49.99       44.81      6.48 o 
   2 -11   2       64.40       59.87      7.73 o 
   3 -11   2        7.00        1.19      4.05 o 
   4 -11   2        7.26        4.41      3.73 o 
   5 -11   2      196.57      207.78     15.22 o 
   6 -11   2       20.11       21.96      6.39 o 
   7 -11   2       72.40       84.87     16.13 o 
  -7 -10   2        6.49       16.41      7.37 o 
  -6 -10   2      252.78      244.69     22.43 o 
  -5 -10   2       15.39       14.09      5.82 o 
  -4 -10   2      328.92      324.29     24.50 o 
  -3 -10   2       20.37       14.35      6.89 o 
  -2 -10   2      225.18      215.96     19.60 o 
  -1 -10   2     1404.34     1441.32     41.51 o 
   0 -10   2      238.07      261.12     13.67 o 
   1 -10   2       14.13        8.58      3.42 o 
   2 -10   2      229.23      228.71     13.60 o 
   3 -10   2      186.33      187.56     12.90 o 
   4 -10   2      443.58      483.32     21.09 o 
   5 -10   2       50.65       48.10      7.29 o 
   6 -10   2      142.83      164.13     13.52 o 
   7 -10   2      285.03      290.19     19.42 o 
   8 -10   2        0.02        4.21      7.63 o 
  -8  -9   2        7.21        4.78      6.12 o 
  -7  -9   2        4.43        3.21      5.78 o 
  -6  -9   2      195.91      181.65     19.00 o 
  -5  -9   2        3.79       -3.93      6.20 o 
  -4  -9   2       64.99       62.73     10.54 o 
  -3  -9   2      130.30      125.99     14.50 o 
  -2  -9   2        4.03        4.80      2.37 o 
  -1  -9   2       16.08       15.31      3.76 o 
   0  -9   2      167.91      155.12     17.77 o 
   1  -9   2      116.55      122.73      9.18 o 
   2  -9   2      923.28      912.99     25.46 o 
   3  -9   2       36.87       29.67      7.54 o 
   4  -9   2       64.48       69.13     11.15 o 
   5  -9   2       13.43       17.96      6.94 o 
   6  -9   2      182.99      190.03     13.65 o 
   7  -9   2        4.59        4.06     10.00 o 
   8  -9   2      273.37      303.64     18.58 o 
   9  -9   2        2.82       11.65      5.53 o 
  -9  -8   2       41.07       39.72      7.30 o 
  -8  -8   2       85.73       90.50     11.69 o 
  -7  -8   2      380.99      416.62     20.04 o 
  -6  -8   2        2.50       -0.54      4.81 o 
  -5  -8   2     1644.57     1603.83     49.46 o 
  -4  -8   2       38.05       39.70      7.90 o 
  -3  -8   2      256.13      238.82      9.35 o 
  -2  -8   2      899.85      874.09     21.34 o 
  -1  -8   2       26.82       29.85      4.03 o 
   0  -8   2      154.00      142.19      8.92 o 
   1  -8   2      112.92      105.12     11.71 o 
   2  -8   2       49.40       37.15      7.69 o 
   3  -8   2      120.96      109.37     12.73 o 
   4  -8   2       32.90       20.97      7.41 o 
   5  -8   2      912.96      930.94     37.97 o 
   6  -8   2       18.26        5.61      4.48 o 
   7  -8   2        4.00        7.28      6.08 o 
   8  -8   2        0.08       -1.95      3.36 o 
   9  -8   2       33.22       32.05      6.74 o 
  10  -8   2      313.29      379.56     21.62 o 
 -10  -7   2       23.30       25.30      6.19 o 
  -9  -7   2      131.64      104.20     18.76 o 
  -8  -7   2        1.40       -5.69      7.04 o 
  -7  -7   2      216.36      218.37     13.98 o 
  -6  -7   2      672.53      637.72     22.52 o 
  -5  -7   2        1.48        2.47      3.27 o 
  -4  -7   2      115.27      113.94     12.15 o 
  -3  -7   2       29.93       23.00      3.97 o 
  -2  -7   2     1119.20     1112.06     35.70 o 
  -1  -7   2      104.79      116.11     11.28 o 
   0  -7   2      763.40      725.00     27.65 o 
   1  -7   2      703.19      746.35     28.05 o 
   2  -7   2       71.24       72.53      9.54 o 
   3  -7   2        7.44       15.37      5.58 o 
   4  -7   2       64.25       61.72      9.72 o 
   5  -7   2        4.60        8.93      5.11 o 
   6  -7   2      713.49      689.34     32.35 o 
   7  -7   2     1201.01     1262.84     46.13 o 
   8  -7   2       26.78       31.39      8.61 o 
   9  -7   2        1.14       -1.08      3.68 o 
  10  -7   2      215.50      222.60     16.08 o 
 -10  -6   2        0.08       -2.42      2.70 o 
  -9  -6   2      239.87      262.12     13.15 o 
  -8  -6   2      121.68      134.98     11.47 o 
  -7  -6   2       97.50       90.93      8.75 o 
  -6  -6   2      543.12      526.63     19.43 o 
  -5  -6   2       67.95       65.53      6.85 o 
  -4  -6   2     1381.96     1418.79     55.91 o 
  -3  -6   2      134.15      142.23      7.38 o 
  -2  -6   2      536.70      597.47     23.60 o 
  -1  -6   2       62.41       55.93      9.93 o 
   0  -6   2       62.43       68.06      7.28 o 
   1  -6   2       78.85       52.63      3.93 o 
   2  -6   2      110.37      121.39     11.24 o 
   3  -6   2      283.38      290.96     17.73 o 
   4  -6   2       17.74       30.89      6.91 o 
   5  -6   2       77.92       83.78      7.65 o 
   6  -6   2       23.17       24.89      6.62 o 
   7  -6   2      151.75      112.74     13.63 o 
   8  -6   2        3.19        0.07      4.17 o 
   9  -6   2        3.01        0.28      4.32 o 
  10  -6   2       71.50       58.78      8.55 o 
  11  -6   2       19.87       12.46      7.88 o 
 -11  -5   2      190.66      199.26     15.45 o 
 -10  -5   2      107.98      131.06     12.00 o 
  -9  -5   2        1.35        2.52      3.46 o 
  -8  -5   2      310.96      312.41     16.17 o 
  -7  -5   2      118.96      105.44      7.45 o 
  -6  -5   2        8.83        9.84      1.85 o 
  -5  -5   2      571.25      534.85     16.47 o 
  -4  -5   2       34.25       38.06      4.84 o 
  -3  -5   2     2001.63     2041.89     16.27 o 
  -2  -5   2     2579.37     2739.96     31.79 o 
  -1  -5   2      448.02      484.58     13.45 o 
   0  -5   2        2.30        1.24      1.43 o 
   1  -5   2     8016.14     8202.00     52.50 o 
   2  -5   2      402.84      376.69     12.67 o 
   3  -5   2      257.60      220.04     10.14 o 
   4  -5   2       50.07       55.82      5.39 o 
   5  -5   2     1273.63     1359.67     39.17 o 
   6  -5   2     1726.19     1787.79     47.82 o 
   7  -5   2      116.25      108.81     13.03 o 
   8  -5   2       62.82       63.30      6.21 o 
   9  -5   2        8.67       11.55      6.68 o 
  10  -5   2        0.43        0.30      4.54 o 
  11  -5   2      177.31      190.73     14.80 o 
 -11  -4   2       23.45       17.55      5.07 o 
 -10  -4   2      108.21      118.85     11.05 o 
  -9  -4   2       15.88        9.82      3.57 o 
  -8  -4   2      239.09      219.35     13.13 o 
  -7  -4   2      752.15      729.64     22.34 o 
  -6  -4   2        2.66        4.17      1.81 o 
  -5  -4   2      498.43      531.54     16.48 o 
  -4  -4   2      964.61      974.45     11.48 o 
  -3  -4   2      552.00      520.80      9.08 o 
  -2  -4   2      132.53      134.82      3.73 o 
  -1  -4   2      238.94      221.81      4.60 o 
   0  -4   2     2285.76     2377.04     16.84 o 
   1  -4   2     5094.80     5250.81     25.98 o 
   2  -4   2       78.49       75.51      5.24 o 
   3  -4   2       87.69       81.56     10.24 o 
   4  -4   2      718.77      748.97     32.62 o 
   5  -4   2      241.74      234.56     10.35 o 
   6  -4   2      454.92      434.24     22.83 o 
   7  -4   2      793.53      826.69     19.97 o 
   8  -4   2     2081.29     1974.78     29.63 o 
   9  -4   2       83.87       85.71      9.06 o 
  10  -4   2      101.45       93.62     14.29 o 
  11  -4   2       78.70       79.94      9.53 o 
 -11  -3   2        1.30       10.68      4.47 o 
 -10  -3   2       98.87       94.52      9.44 o 
  -9  -3   2      160.88      150.48     12.39 o 
  -8  -3   2        0.40        6.85      3.39 o 
  -7  -3   2       13.42       13.03      3.71 o 
  -6  -3   2       93.43       94.22      4.70 o 
  -5  -3   2      596.29      619.77     17.67 o 
  -4  -3   2       76.49       80.89      3.22 o 
  -3  -3   2    10624.82    10808.46     30.52 o 
  -2  -3   2      114.20      127.90      3.23 o 
  -1  -3   2     3889.42     4047.73     16.93 o 
   0  -3   2     2423.07     2513.40     14.22 o 
   1  -3   2     1976.21     1920.05     12.14 o 
   2  -3   2     4231.03     4040.38     25.76 o 
   3  -3   2       22.12       14.57      2.27 o 
   4  -3   2     2580.84     2595.48     24.03 o 
   5  -3   2      234.80      281.32      7.82 o 
   6  -3   2     1226.94     1290.84     17.96 o 
   7  -3   2     1006.74     1016.07     15.94 o 
   8  -3   2      128.79      121.20      5.91 o 
   9  -3   2      433.55      451.56     25.99 o 
  10  -3   2       23.41       22.06      4.54 o 
  11  -3   2      149.68      137.62     11.86 o 
 -12  -2   2      140.97      156.59     13.49 o 
 -11  -2   2       27.49       25.23      5.64 o 
 -10  -2   2        9.22        3.17      3.39 o 
  -9  -2   2       38.70       35.35      5.90 o 
  -8  -2   2      860.59      805.35     15.38 o 
  -7  -2   2      108.63      103.08      7.93 o 
  -6  -2   2       14.94       17.44      2.02 o 
  -5  -2   2     4083.73     4394.04     37.59 o 
  -4  -2   2     1675.19     1618.95     10.77 o 
  -3  -2   2       39.45       50.70      1.55 o 
  -2  -2   2    17321.80    16568.67     33.23 o 
  -1  -2   2    19001.33    17620.60     63.89 o 
   0  -2   2      402.42      438.37      4.29 o 
   1  -2   2     1733.06     1660.39     17.05 o 
   2  -2   2      399.21      379.63      6.48 o 
   3  -2   2     5459.96     5439.38     21.47 o 
   4  -2   2      286.56      252.56      5.55 o 
   5  -2   2      462.09      485.47      8.30 o 
   6  -2   2      553.24      540.28      7.67 o 
   7  -2   2      797.43      823.36     11.16 o 
   8  -2   2     2523.09     2463.20     34.50 o 
   9  -2   2        1.17       -0.61      2.82 o 
  10  -2   2        0.01       -5.72      5.72 o 
  11  -2   2       34.31       48.24      5.74 o 
  12  -2   2        6.92       -5.35      7.46 o 
 -12  -1   2        2.54        3.93      4.74 o 
 -11  -1   2        2.26        1.22      3.51 o 
 -10  -1   2        4.06        8.47      9.59 o 
  -9  -1   2      689.74      682.75     16.28 o 
  -8  -1   2      313.73      313.16     10.32 o 
  -7  -1   2       15.76       18.46      2.75 o 
  -6  -1   2        8.52        9.58      1.88 o 
  -5  -1   2      264.14      271.95      4.91 o 
  -4  -1   2      655.94      673.77      6.68 o 
  -3  -1   2      401.70      364.68      4.33 o 
  -2  -1   2      644.41      575.88      5.07 o 
  -1  -1   2      151.79      178.21      2.57 o 
   0  -1   2     2312.33     2303.38     12.20 o 
   1  -1   2      570.12      573.96      6.51 o 
   2  -1   2     4709.98     4635.56     22.92 o 
   3  -1   2      116.80      142.84      3.35 o 
   4  -1   2     2966.47     3122.16     14.02 o 
   5  -1   2      177.33      149.13      3.35 o 
   6  -1   2     2204.34     2274.18     17.29 o 
   7  -1   2      831.23      799.21     12.94 o 
   8  -1   2       42.61       47.51      5.69 o 
   9  -1   2      409.65      423.28     22.07 o 
  10  -1   2       59.91       72.74      7.83 o 
  11  -1   2       55.19       53.15      7.38 o 
  12  -1   2        0.14       -7.45      7.45 o 
 -12   0   2       43.38       42.80     10.68 o 
 -11   0   2      299.93      331.71     21.03 o 
 -10   0   2        1.98        5.26      3.31 o 
  -9   0   2      200.61      184.98      8.94 o 
  -8   0   2      945.14      916.72     15.40 o 
  -7   0   2      101.10      104.94      4.97 o 
  -6   0   2     5647.66     5696.19     50.14 o 
  -5   0   2      693.97      763.25      8.32 o 
  -4   0   2     1874.42     1881.61     15.30 o 
  -3   0   2     3487.70     3347.66     22.24 o 
  -2   0   2     4185.29     4120.56     13.96 o 
  -1   0   2     2919.14     2946.71     20.03 o 
   0   0   2      122.57      129.08      3.05 o 
   1   0   2     2177.57     2115.61      8.62 o 
   2   0   2      120.06      161.46      2.85 o 
   3   0   2     4501.47     4387.82     17.55 o 
   4   0   2     1843.59     1778.67     14.15 o 
   5   0   2       12.52       14.17      1.65 o 
   6   0   2       27.95       28.86      4.35 o 
   7   0   2       66.49       62.17      6.04 o 
   8   0   2      358.02      350.91     15.08 o 
   9   0   2     1104.59     1099.23     28.55 o 
  10   0   2        0.21       -1.50      2.71 o 
  11   0   2        1.19        0.75      3.77 o 
  12   0   2       23.42       24.46      5.97 o 
 -12   1   2      118.74      117.93     11.66 o 
 -11   1   2      144.57      172.33     12.87 o 
 -10   1   2        3.55        2.65      2.06 o 
  -9   1   2       14.03       12.72      2.48 o 
  -8   1   2      297.60      296.93      6.14 o 
  -7   1   2      289.06      287.05      6.66 o 
  -6   1   2      391.14      400.45     10.26 o 
  -5   1   2      965.28     1032.68     15.26 o 
  -4   1   2     5433.29     5682.40     28.22 o 
  -3   1   2      974.06      899.76      8.92 o 
  -2   1   2      605.18      564.35      6.13 o 
  -1   1   2      518.43      541.59      5.63 o 
   0   1   2      195.93      196.42      4.52 o 
   1   1   2     1660.07     1658.19     16.65 o 
   2   1   2      192.46      207.26      5.44 o 
   3   1   2        6.07        3.13      0.69 o 
   4   1   2     1654.90     1645.04     20.49 o 
   5   1   2        1.53        3.22      0.65 o 
   6   1   2      122.07      114.29      4.04 o 
   7   1   2      157.33      137.62     12.55 o 
   8   1   2      110.64      102.51      8.68 o 
   9   1   2      273.69      238.58     13.93 o 
  10   1   2      388.80      374.27     18.33 o 
  11   1   2      102.97      134.76     11.94 o 
 -12   2   2      183.30      188.15     14.19 o 
 -11   2   2      118.33      126.89      8.72 o 
 -10   2   2        3.45        3.16      2.02 o 
  -9   2   2       54.85       54.66      4.94 o 
  -8   2   2      892.51      881.89     18.05 o 
  -7   2   2      844.61      802.84     12.61 o 
  -6   2   2       29.26       25.12      2.94 o 
  -5   2   2     5193.47     5402.68     36.57 o 
  -4   2   2       61.64       61.84      3.59 o 
  -3   2   2        5.31        3.85      1.07 o 
  -2   2   2      472.32      477.39      7.15 o 
  -1   2   2    19109.84    17750.37     59.00 o 
   0   2   2    17383.95    15717.44    112.21 o 
   1   2   2      440.18      500.39     10.42 o 
   2   2   2     2849.28     2971.17     22.99 o 
   3   2   2      216.95      294.29     16.51 o 
   4   2   2       40.55       58.33      5.01 o 
   5   2   2       10.11        7.81      1.33 o 
   6   2   2       49.44       52.87      2.43 o 
   7   2   2      383.26      386.22     15.69 o 
   8   2   2      207.14      203.08     12.35 o 
   9   2   2        0.04       -1.10      2.90 o 
  10   2   2       60.67       61.43      7.76 o 
  11   2   2        3.31       -1.35      3.58 o 
 -12   3   2       93.88       89.40      7.87 o 
 -11   3   2       93.05       83.80      7.32 o 
 -10   3   2       38.27       47.90      4.38 o 
  -9   3   2        3.32        2.15      4.03 o 
  -8   3   2       24.76       20.28      3.27 o 
  -7   3   2       41.00       43.60      5.25 o 
  -6   3   2     1517.24     1460.78     21.57 o 
  -5   3   2       30.86       39.27      4.62 o 
  -4   3   2     5376.21     5568.35     50.10 o 
  -3   3   2       10.65       13.93      1.90 o 
  -2   3   2      356.64      375.41      7.23 o 
  -1   3   2    11204.34    11024.95     44.61 o 
   0   3   2    17283.17    16203.05    118.65 o 
   1   3   2     1846.82     1811.38     17.26 o 
   2   3   2     5551.68     5498.04     50.13 o 
   3   3   2      172.31      173.05     11.88 o 
   4   3   2      219.98      260.80     15.65 o 
   5   3   2      207.68      186.60      9.92 o 
   6   3   2      376.37      365.94      7.32 o 
   7   3   2      180.84      189.76     11.77 o 
   8   3   2      747.62      765.15     24.45 o 
   9   3   2      303.01      279.59     15.87 o 
  10   3   2       85.91       93.34      9.73 o 
  11   3   2      410.39      401.68     36.92 o 
 -12   4   2       58.72       57.37      6.68 o 
 -11   4   2      153.01      178.74     12.08 o 
 -10   4   2      120.82      105.96      8.26 o 
  -9   4   2      685.79      678.33     18.00 o 
  -8   4   2       12.15       12.96      2.99 o 
  -7   4   2      122.91      115.98      9.17 o 
  -6   4   2       89.38       86.48      7.54 o 
  -5   4   2      130.28      164.01      7.42 o 
  -4   4   2      317.63      298.01     11.60 o 
  -3   4   2     2009.77     2190.78     29.13 o 
  -2   4   2      468.04      491.19     20.96 o 
  -1   4   2     2424.59     2424.77     22.63 o 
   0   4   2       10.51       22.24      3.14 o 
   1   4   2      836.41      899.83     16.12 o 
   2   4   2       17.96       23.69      2.83 o 
   3   4   2      768.92      741.69     15.69 o 
   4   4   2      133.61      112.63      5.60 o 
   5   4   2      222.94      241.76     17.23 o 
   6   4   2     1007.03     1003.65     19.87 o 
   7   4   2       78.44       73.79      7.74 o 
   8   4   2        2.82        3.53      3.51 o 
   9   4   2      357.53      384.67     19.15 o 
  10   4   2       62.89       68.46      8.68 o 
  11   4   2        8.12        2.67      3.98 o 
 -11   5   2        5.87        6.18      3.13 o 
 -10   5   2       81.46       83.50      7.25 o 
  -9   5   2      234.63      229.87     10.94 o 
  -8   5   2       90.69       92.15      6.88 o 
  -7   5   2      382.34      383.82     16.68 o 
  -6   5   2       92.58       87.53     13.00 o 
  -5   5   2      608.99      610.32     18.61 o 
  -4   5   2       84.97       76.77      6.43 o 
  -3   5   2      538.62      576.00     16.19 o 
  -2   5   2      448.47      471.94     14.05 o 
  -1   5   2     1028.10     1067.09     21.63 o 
   0   5   2     2131.10     2318.70     28.98 o 
   1   5   2     3247.09     3226.38     30.79 o 
   2   5   2        0.41       -0.34      1.45 o 
   3   5   2     3917.03     3911.90    111.93 o 
   4   5   2       34.00       30.76      3.89 o 
   5   5   2       38.44       39.53      3.12 o 
   6   5   2     1665.65     1719.32     50.63 o 
   7   5   2        1.08        3.13      5.05 o 
   8   5   2      280.48      308.26     24.03 o 
   9   5   2      234.86      230.88     22.33 o 
  10   5   2       34.31       18.85      6.20 o 
 -11   6   2       29.10       24.60      5.86 o 
 -10   6   2       67.07       67.49      7.73 o 
  -9   6   2       51.68       44.13      5.45 o 
  -8   6   2      193.62      194.22     16.57 o 
  -7   6   2        7.17        4.44      5.32 o 
  -6   6   2       17.70       12.47      3.93 o 
  -5   6   2     1014.78      973.46     24.90 o 
  -4   6   2      300.81      308.37     13.46 o 
  -3   6   2      814.98      796.19     20.62 o 
  -2   6   2       11.34        6.55      2.74 o 
  -1   6   2        4.39        2.95      3.92 o 
   0   6   2      457.27      470.23     14.28 o 
   1   6   2     1239.61     1267.03     22.79 o 
   2   6   2     1539.44     1451.94     51.11 o 
   3   6   2      172.32      172.42      8.00 o 
   4   6   2        6.05       10.96      2.42 o 
   5   6   2       38.06       42.77      8.47 o 
   6   6   2       70.87       82.93     12.12 o 
   7   6   2      853.80      872.30     39.24 o 
   8   6   2      111.15      128.34     11.51 o 
   9   6   2       17.25       14.05      8.67 o 
  10   6   2        4.73        0.25      3.67 o 
 -11   7   2       81.63       84.06     10.40 o 
 -10   7   2        0.23       -0.41      5.40 o 
  -9   7   2       30.22       34.72      6.51 o 
  -8   7   2        5.23        7.65      4.15 o 
  -7   7   2      170.55      153.66     11.70 o 
  -6   7   2      554.93      625.88     21.97 o 
  -5   7   2      417.19      442.81     17.88 o 
  -4   7   2       95.47       93.21      8.00 o 
  -3   7   2       53.43       52.03      7.64 o 
  -2   7   2      392.43      399.53     20.66 o 
  -1   7   2       40.93       35.83      4.78 o 
   0   7   2       65.66       47.98      5.33 o 
   1   7   2       15.10        7.10      2.59 o 
   2   7   2      100.83       94.66     10.82 o 
   3   7   2      493.55      546.55     27.16 o 
   4   7   2       56.90       51.60      9.62 o 
   5   7   2      170.06      142.60     15.44 o 
   6   7   2      293.92      293.90     22.99 o 
   7   7   2      168.97      157.83     17.50 o 
   8   7   2       47.13       41.79     10.11 o 
   9   7   2       46.98       59.61     12.71 o 
 -10   8   2       25.21       19.79      6.74 o 
  -9   8   2      475.00      527.03     24.18 o 
  -8   8   2       86.59       80.53      9.51 o 
  -7   8   2       39.13       49.19      5.63 o 
  -6   8   2       79.41       58.38      8.41 o 
  -5   8   2       62.13       65.94     13.98 o 
  -4   8   2        2.21        1.36      7.24 o 
  -3   8   2      273.31      274.34     20.58 o 
  -2   8   2     2194.75     2091.38     36.59 o 
  -1   8   2      439.19      440.59     16.57 o 
   0   8   2      189.75      192.43     13.97 o 
   1   8   2      902.65      849.14     24.08 o 
   2   8   2      203.90      197.57     17.27 o 
   3   8   2      883.57      910.85     37.43 o 
   4   8   2       69.65       57.06     10.01 o 
   5   8   2        7.96        6.79      4.70 o 
   6   8   2      287.85      325.99     25.08 o 
   7   8   2        2.30        5.17      5.50 o 
   8   8   2      109.76      116.84     17.25 o 
  -9   9   2       56.63       46.83      8.06 o 
  -8   9   2       27.05       15.41      4.64 o 
  -7   9   2      145.03      132.97     11.70 o 
  -6   9   2        2.29       -0.43      2.92 o 
  -5   9   2        0.10       -2.78      3.76 o 
  -4   9   2      127.95      131.10     10.62 o 
  -3   9   2      469.01      451.97     26.87 o 
  -2   9   2       31.11       38.41      5.82 o 
  -1   9   2        8.52        8.32      3.68 o 
   0   9   2       14.48       12.22      3.71 o 
   1   9   2       40.77       45.04     10.86 o 
   2   9   2       47.51       50.30      9.62 o 
   3   9   2      117.31      126.76     15.37 o 
   4   9   2      114.63      112.17     14.62 o 
   5   9   2       23.27       28.18      8.76 o 
   6   9   2        2.25       10.16      6.24 o 
   7   9   2       24.05       29.89      9.05 o 
   8   9   2        0.89        0.32      5.48 o 
  -8  10   2       78.76       76.02      9.94 o 
  -7  10   2       31.26       21.11      5.57 o 
  -6  10   2      344.96      345.10     18.88 o 
  -5  10   2       11.29        8.95      3.85 o 
  -4  10   2       71.89       67.05      8.29 o 
  -3  10   2      340.73      339.78     17.28 o 
  -2  10   2       64.42       58.64      7.34 o 
  -1  10   2       41.93       34.82      8.54 o 
   0  10   2       40.92       43.32      6.17 o 
   1  10   2       22.46       22.96      4.58 o 
   2  10   2      778.13      712.20     36.49 o 
   3  10   2        0.69       -3.07      4.24 o 
   4  10   2       78.69       83.20     13.51 o 
   5  10   2        0.01        4.97      5.22 o 
   6  10   2       50.75       56.48     12.57 o 
  -7  11   2       24.46       14.19      9.07 o 
  -6  11   2       38.78       39.58      8.27 o 
  -5  11   2        0.13        0.90      4.29 o 
  -4  11   2       21.23       25.75      6.09 o 
  -3  11   2        3.02        6.28      4.03 o 
  -2  11   2       45.44       37.75      6.43 o 
  -1  11   2       96.29      111.63     10.07 o 
   0  11   2        0.13        3.83      3.36 o 
   1  11   2       64.34       63.78      7.53 o 
   2  11   2       39.86       34.70      9.36 o 
   3  11   2        5.61       14.24      8.24 o 
   4  11   2      407.23      429.78     31.10 o 
   5  11   2        2.16       -4.59      6.73 o 
  -6  12   2       17.04       13.19      8.73 o 
  -5  12   2      100.18      102.91     11.50 o 
  -4  12   2       15.75       22.52     11.10 o 
  -3  12   2        1.05        2.31      6.20 o 
  -2  12   2       97.74       99.82     10.29 o 
  -1  12   2      205.77      206.28     14.21 o 
   0  12   2      273.04      255.23     15.52 o 
   1  12   2       90.91       84.90     13.96 o 
   2  12   2        6.99        5.00      6.30 o 
   3  12   2        7.80        4.69      5.75 o 
  -2  13   2       37.10       27.27     10.01 o 
  -1  13   2       33.99       39.33     10.61 o 
   0  13   2       11.96       41.88     10.96 o 
  -1 -13   3      178.83      190.50     21.33 o 
   0 -13   3       24.35       17.37      5.95 o 
   1 -13   3      132.91      164.47     19.67 o 
   2 -13   3        8.56        7.41      3.96 o 
   3 -13   3       10.56       12.05      5.11 o 
  -4 -12   3        0.61        5.80      6.85 o 
  -3 -12   3       29.71       23.44      8.54 o 
  -2 -12   3        5.36        9.73      7.12 o 
  -1 -12   3       35.17       25.29      8.06 o 
   0 -12   3       74.94       55.60     11.42 o 
   1 -12   3        7.21        9.13      4.02 o 
   2 -12   3       11.06       10.77      3.96 o 
   3 -12   3        2.35        8.48      7.47 o 
   4 -12   3        6.51        3.94      3.05 o 
   5 -12   3       13.95       18.22      5.71 o 
  -6 -11   3       72.74       70.68     13.00 o 
  -5 -11   3       71.18      108.06     15.32 o 
  -4 -11   3        3.05       -0.62      5.76 o 
  -3 -11   3      664.44      716.93     36.92 o 
  -2 -11   3        6.74        4.60      4.67 o 
  -1 -11   3      121.23      127.61      9.94 o 
   0 -11   3      516.21      555.87     21.05 o 
   1 -11   3        0.50       -3.30      3.37 o 
   2 -11   3      191.62      175.33     16.30 o 
   3 -11   3       27.92       24.09      5.21 o 
   4 -11   3        0.65        5.95      6.28 o 
   5 -11   3      205.75      203.30     15.13 o 
   6 -11   3      158.65      158.55     13.70 o 
   7 -11   3        7.08        6.58      4.61 o 
  -7 -10   3       38.81       37.70      9.51 o 
  -6 -10   3       30.95       25.00      8.28 o 
  -5 -10   3       29.89       22.25      7.19 o 
  -4 -10   3       13.57        5.68      5.69 o 
  -3 -10   3       45.60       47.01      9.95 o 
  -2 -10   3       31.27       31.03      8.18 o 
  -1 -10   3        0.48       -2.21      4.08 o 
   0 -10   3      306.98      311.63     14.91 o 
   1 -10   3       16.13       10.18      3.27 o 
   2 -10   3        4.85        2.00      4.02 o 
   3 -10   3        8.27       10.78      5.39 o 
   4 -10   3        9.18        2.54      5.26 o 
   5 -10   3       31.50       49.01     10.58 o 
   6 -10   3      113.31      121.90     11.55 o 
   7 -10   3      426.11      466.64     22.85 o 
   8 -10   3       34.03       36.58      7.04 o 
  -8  -9   3      132.89      127.16     17.16 o 
  -7  -9   3        2.69       12.50      7.23 o 
  -6  -9   3        6.29       -0.09      4.43 o 
  -5  -9   3       57.28       36.22      8.35 o 
  -4  -9   3      811.24      726.59     34.59 o 
  -3  -9   3     1078.35     1049.13     39.58 o 
  -2  -9   3        1.72        1.06      2.08 o 
  -1  -9   3       23.57       21.93      3.78 o 
   0  -9   3        6.88        4.35      3.71 o 
   1  -9   3      166.20      151.77     15.11 o 
   2  -9   3       18.96       21.18      6.30 o 
   3  -9   3       49.05       38.02      8.57 o 
   4  -9   3       83.36       78.54     11.76 o 
   5  -9   3       39.17       41.12      9.17 o 
   6  -9   3      117.76      107.91     14.91 o 
   7  -9   3       16.95       15.43      6.60 o 
   8  -9   3       86.26       79.16     13.44 o 
   9  -9   3        0.01        6.52      4.86 o 
  -9  -8   3      199.40      216.29     15.83 o 
  -8  -8   3       31.01       27.43      6.24 o 
  -7  -8   3      147.75      165.75     12.80 o 
  -6  -8   3       76.61       82.30      8.78 o 
  -5  -8   3        0.25        7.84      3.73 o 
  -4  -8   3        0.08       -3.14      4.88 o 
  -3  -8   3        0.48       -0.48      1.68 o 
  -2  -8   3      337.83      324.51     12.17 o 
  -1  -8   3     1097.77     1139.19     37.10 o 
   0  -8   3        0.61        3.13      4.13 o 
   1  -8   3      125.81      142.18     13.77 o 
   2  -8   3       55.30       54.27      9.32 o 
   3  -8   3      178.78      166.53     15.58 o 
   4  -8   3       53.31       56.40     10.01 o 
   5  -8   3      773.52      759.85     34.59 o 
   6  -8   3      269.66      281.32     21.98 o 
   7  -8   3      249.40      291.19     23.28 o 
   8  -8   3      660.93      681.80     37.31 o 
   9  -8   3       68.99       71.05     13.27 o 
  10  -8   3      113.03      136.60     13.08 o 
 -10  -7   3        0.99        2.15      8.73 o 
  -9  -7   3        3.83        3.44      3.60 o 
  -8  -7   3       33.68       41.11     14.52 o 
  -7  -7   3       11.27        9.59      3.97 o 
  -6  -7   3      545.57      494.16     19.73 o 
  -5  -7   3      202.63      227.69     38.88 o 
  -4  -7   3       88.88       95.57      4.01 o 
  -3  -7   3     1228.80     1212.82     18.55 o 
  -2  -7   3      211.04      241.79     11.56 o 
  -1  -7   3        6.94        3.75      3.46 o 
   0  -7   3       90.73       91.15      7.31 o 
   1  -7   3       58.12       60.02      6.18 o 
   2  -7   3     3040.17     3013.57     30.23 o 
   3  -7   3        3.04        4.13      2.87 o 
   4  -7   3      507.37      466.13     17.51 o 
   5  -7   3      931.23      922.35     25.38 o 
   6  -7   3      234.53      230.80     19.02 o 
   7  -7   3       78.45       69.90     11.38 o 
   8  -7   3       11.40        7.49      5.48 o 
   9  -7   3       27.00       37.62      9.97 o 
  10  -7   3        5.88        7.55      6.72 o 
 -10  -6   3      183.53      163.44     11.05 o 
  -9  -6   3        2.30       -2.95      2.95 o 
  -8  -6   3       86.50       90.76      9.25 o 
  -7  -6   3        8.58       14.88      7.20 o 
  -6  -6   3       28.23       30.78      5.24 o 
  -5  -6   3      613.89      629.08     19.67 o 
  -4  -6   3       82.92       82.89      4.23 o 
  -3  -6   3       15.36       15.38      2.52 o 
  -2  -6   3     1107.34     1144.45     18.69 o 
  -1  -6   3      707.12      738.58     24.24 o 
   0  -6   3      822.40      783.21     19.05 o 
   1  -6   3      566.29      548.51     11.85 o 
   2  -6   3      511.62      574.32     14.32 o 
   3  -6   3       25.19       19.36      4.86 o 
   4  -6   3      316.43      283.89     12.92 o 
   5  -6   3      413.43      443.37     16.54 o 
   6  -6   3       20.62       15.37      5.58 o 
   7  -6   3       55.34       47.25      5.04 o 
   8  -6   3      580.80      555.36     31.36 o 
   9  -6   3       18.76       23.80      8.40 o 
  10  -6   3       30.79       37.80      9.29 o 
 -11  -5   3       19.61       18.45      5.51 o 
 -10  -5   3      165.28      180.58     16.23 o 
  -9  -5   3      808.80      787.07     26.98 o 
  -8  -5   3      101.62      114.70      7.96 o 
  -7  -5   3     4047.85     4117.50     43.71 o 
  -6  -5   3      107.40      107.59      6.76 o 
  -5  -5   3      536.23      531.63     12.73 o 
  -4  -5   3     1201.60     1159.24     23.05 o 
  -3  -5   3      709.86      702.32     20.35 o 
  -2  -5   3     1508.34     1433.26     19.14 o 
  -1  -5   3       17.93        8.89      1.73 o 
   0  -5   3       35.70       30.86      2.74 o 
   1  -5   3       11.46       11.15      1.78 o 
   2  -5   3       68.35       91.46      4.29 o 
   3  -5   3     2864.99     2760.37     71.21 o 
   4  -5   3      550.54      562.62     16.76 o 
   5  -5   3      758.14      702.48     19.61 o 
   6  -5   3       48.28       49.83      3.96 o 
   7  -5   3      318.12      299.07     11.68 o 
   8  -5   3      595.44      595.84     31.50 o 
   9  -5   3      214.65      256.48     22.16 o 
  10  -5   3       52.71       55.75     11.77 o 
  11  -5   3       85.09      116.79     16.98 o 
 -11  -4   3       64.13       55.91      8.18 o 
 -10  -4   3       21.96       18.74      4.97 o 
  -9  -4   3       68.43       79.78     14.36 o 
  -8  -4   3      241.37      240.11     27.18 o 
  -7  -4   3       25.06       18.59      4.17 o 
  -6  -4   3      630.70      657.04     21.62 o 
  -5  -4   3       75.03       82.36      3.56 o 
  -4  -4   3     1716.22     1639.31     38.76 o 
  -3  -4   3       63.37       71.16      3.68 o 
  -2  -4   3       30.20       21.19      1.72 o 
  -1  -4   3     1055.57     1079.64     10.87 o 
   0  -4   3       82.59       94.18      3.57 o 
   1  -4   3      526.32      516.75      7.87 o 
   2  -4   3       10.79        8.45      1.21 o 
   3  -4   3        0.20        1.45      1.44 o 
   4  -4   3     1067.93     1132.08     22.12 o 
   5  -4   3      306.46      290.02      7.90 o 
   6  -4   3      111.91      126.48      8.77 o 
   7  -4   3        3.75        3.02      1.97 o 
   8  -4   3       56.72       50.39      5.37 o 
   9  -4   3       67.93       49.21      9.97 o 
  10  -4   3      128.41      122.75     16.46 o 
  11  -4   3       10.58       10.24      5.78 o 
 -11  -3   3      440.08      457.79     22.10 o 
 -10  -3   3      300.08      323.12     18.63 o 
  -9  -3   3       31.44       26.81      5.25 o 
  -8  -3   3        2.07        5.94      3.04 o 
  -7  -3   3      638.91      666.12     20.29 o 
  -6  -3   3     1382.98     1407.02     19.59 o 
  -5  -3   3     1568.76     1602.32     16.47 o 
  -4  -3   3     1837.45     1830.17     12.78 o 
  -3  -3   3      161.87      151.91      5.10 o 
  -2  -3   3      974.19      871.02      8.43 o 
  -1  -3   3     1160.28     1201.24     10.41 o 
   0  -3   3      568.64      556.51      5.94 o 
   1  -3   3     1238.22     1206.39     13.26 o 
   2  -3   3      309.64      319.13      8.94 o 
   3  -3   3     1710.57     1723.49     23.92 o 
   4  -3   3     1874.65     1984.94     18.63 o 
   5  -3   3      280.46      275.19      8.26 o 
   6  -3   3        0.41       -0.22      1.47 o 
   7  -3   3       20.86       23.94      2.13 o 
   8  -3   3      109.03      109.87      7.95 o 
   9  -3   3       11.77        7.69      3.35 o 
  10  -3   3       99.46      104.95     15.08 o 
  11  -3   3       65.64       92.73     15.15 o 
 -12  -2   3      242.35      231.38     16.25 o 
 -11  -2   3       86.05       90.90     16.22 o 
 -10  -2   3      111.99      120.25     10.48 o 
  -9  -2   3        7.59        9.64      3.35 o 
  -8  -2   3      217.20      211.12     12.18 o 
  -7  -2   3     2927.49     3015.56     41.89 o 
  -6  -2   3      456.65      436.99      8.80 o 
  -5  -2   3     1328.68     1423.83     17.67 o 
  -4  -2   3      927.22      985.32     11.25 o 
  -3  -2   3     1156.13     1247.08      8.71 o 
  -2  -2   3      511.11      547.23      5.95 o 
  -1  -2   3    14438.38    13831.09    136.63 o 
   0  -2   3      615.77      615.83      6.03 o 
   1  -2   3     1540.18     1449.81     14.61 o 
   2  -2   3        2.77        1.12      0.79 o 
   3  -2   3     2641.29     2883.72     24.09 o 
   4  -2   3       33.93       29.82      2.27 o 
   5  -2   3        0.16        1.92      0.93 o 
   6  -2   3      195.72      195.56      4.55 o 
   7  -2   3      214.09      213.12      7.39 o 
   8  -2   3      337.29      357.14     15.34 o 
   9  -2   3      366.68      353.84     15.44 o 
  10  -2   3        0.08        1.33      4.55 o 
  11  -2   3      967.41     1068.48     48.88 o 
 -12  -1   3       65.10       67.23      9.52 o 
 -11  -1   3       88.07       86.77      9.56 o 
 -10  -1   3       39.30       27.98      5.42 o 
  -9  -1   3      108.46       94.54      6.14 o 
  -8  -1   3      241.41      240.81      9.10 o 
  -7  -1   3      219.48      207.76      7.96 o 
  -6  -1   3       37.29       39.77      3.00 o 
  -5  -1   3      899.83      926.96      9.02 o 
  -4  -1   3     4209.65     4458.27     34.53 o 
  -3  -1   3       14.95       10.76      0.94 o 
  -2  -1   3     6019.17     6162.78     21.90 o 
  -1  -1   3     2432.44     2515.04     15.66 o 
   0  -1   3     6870.66     6599.20     20.15 o 
   1  -1   3      107.26      111.71      2.69 o 
   2  -1   3      299.80      289.85      4.32 o 
   3  -1   3     4496.84     4657.75     19.98 o 
   4  -1   3      227.16      238.56      5.49 o 
   5  -1   3       14.86        7.23      1.74 o 
   6  -1   3       92.39       99.02      4.00 o 
   7  -1   3      263.22      276.56      8.40 o 
   8  -1   3      190.02      172.06     10.41 o 
   9  -1   3        1.38        3.15      2.58 o 
  10  -1   3       11.26       15.11      4.69 o 
  11  -1   3       18.89       18.45      8.25 o 
 -12   0   3       16.93       14.51      9.26 o 
 -11   0   3       23.67       14.47     11.78 o 
 -10   0   3      628.90      623.27     18.72 o 
  -9   0   3      231.33      227.23      9.89 o 
  -8   0   3       94.41       90.76      3.97 o 
  -7   0   3      545.36      552.86      8.43 o 
  -6   0   3       55.00       52.24      2.85 o 
  -5   0   3     1070.94     1029.08     10.61 o 
  -4   0   3     2499.04     2528.59     15.03 o 
  -3   0   3     1035.95     1022.28      8.58 o 
  -2   0   3      576.77      587.31      9.19 o 
  -1   0   3     1940.28     1947.90     15.62 o 
   0   0   3    11275.74    10621.88     25.42 o 
   1   0   3     7387.58     7186.76     22.51 o 
   2   0   3      438.32      368.38      4.54 o 
   3   0   3      426.28      409.53      9.61 o 
   4   0   3       63.55       60.66      2.91 o 
   5   0   3      316.40      277.33      7.49 o 
   6   0   3     1506.81     1490.24     27.93 o 
   7   0   3     1247.90     1203.18     24.39 o 
   8   0   3      394.47      429.79     16.73 o 
   9   0   3      547.01      537.07     20.10 o 
  10   0   3      351.37      380.38     18.05 o 
  11   0   3      166.58      180.01     13.46 o 
 -12   1   3      110.92      113.42     11.29 o 
 -11   1   3        0.12       -2.22      5.00 o 
 -10   1   3        1.89        3.51      2.03 o 
  -9   1   3      368.21      347.14     10.54 o 
  -8   1   3       46.45       48.20      3.49 o 
  -7   1   3        1.20       -0.33      1.61 o 
  -6   1   3      213.39      186.91      7.32 o 
  -5   1   3        0.02        1.63      1.25 o 
  -4   1   3     5301.68     5077.57     24.30 o 
  -3   1   3      203.18      201.65      4.36 o 
  -2   1   3     1375.90     1390.77      9.85 o 
  -1   1   3     1475.82     1346.70      9.48 o 
   0   1   3    11970.81    11671.54     70.13 o 
   1   1   3    25653.21    22654.52     64.46 o 
   2   1   3      905.47     1019.90     12.72 o 
   3   1   3      378.46      365.47      7.90 o 
   4   1   3       46.67       71.68      4.71 o 
   5   1   3     1049.51     1092.65     15.02 o 
   6   1   3     1879.37     1898.63     22.02 o 
   7   1   3       16.35       13.52      1.84 o 
   8   1   3       20.86       24.91      4.58 o 
   9   1   3      159.21      158.99     11.39 o 
  10   1   3        1.84       -0.57      3.03 o 
  11   1   3        2.63        7.28      3.28 o 
 -12   2   3       26.37       13.58      4.67 o 
 -11   2   3       55.86       67.11      9.20 o 
 -10   2   3       36.50       46.31      4.28 o 
  -9   2   3      113.09      100.06      6.16 o 
  -8   2   3      237.82      201.99     10.97 o 
  -7   2   3       21.15       17.67      4.77 o 
  -6   2   3       62.61       64.50      4.59 o 
  -5   2   3      770.56      855.89     14.95 o 
  -4   2   3      444.97      454.85      8.62 o 
  -3   2   3     1731.36     1672.29     23.06 o 
  -2   2   3      350.32      354.88      6.34 o 
  -1   2   3      376.43      409.17      7.24 o 
   0   2   3    12498.38    12075.27     40.43 o 
   1   2   3     3364.26     3519.81    104.33 o 
   2   2   3     1303.49     1279.25     15.79 o 
   3   2   3        2.15        2.48      2.14 o 
   4   2   3     4291.97     4390.20     62.77 o 
   5   2   3       71.71       75.74      4.47 o 
   6   2   3      104.61      112.68      5.02 o 
   7   2   3      297.90      275.95      8.12 o 
   8   2   3       65.58       59.33      6.95 o 
   9   2   3       23.58       16.81      4.27 o 
  10   2   3       32.59       25.44      5.92 o 
  11   2   3      196.35      156.59     13.76 o 
 -12   3   3        7.78        7.87      5.00 o 
 -11   3   3      109.82      113.98      8.64 o 
 -10   3   3      588.07      579.33     16.98 o 
  -9   3   3      132.06      136.90      8.56 o 
  -8   3   3     1993.50     1931.98     33.06 o 
  -7   3   3      397.69      383.81     12.02 o 
  -6   3   3      285.47      241.50      9.04 o 
  -5   3   3     2589.76     2567.90     27.50 o 
  -4   3   3     1301.47     1300.15     22.23 o 
  -3   3   3     5854.10     5763.06     42.45 o 
  -2   3   3     5754.40     5997.35     33.30 o 
  -1   3   3     1002.29     1158.66     12.52 o 
   0   3   3     8780.81     8569.76     48.73 o 
   1   3   3     1742.44     1735.25     21.99 o 
   2   3   3      728.26      664.09     21.77 o 
   3   3   3      449.04      453.01     19.55 o 
   4   3   3       35.68       28.03      5.91 o 
   5   3   3      496.79      448.90     22.62 o 
   6   3   3       86.58       80.20      3.89 o 
   7   3   3     1288.33     1282.48     25.45 o 
   8   3   3        6.41        6.92      3.26 o 
   9   3   3       23.95       29.85      5.94 o 
  10   3   3        5.61        0.12      4.89 o 
  11   3   3        2.03       -4.23      4.23 o 
 -12   4   3        3.30        1.67      2.99 o 
 -11   4   3      355.28      367.99     16.15 o 
 -10   4   3      194.35      179.45     11.52 o 
  -9   4   3      102.05      120.46      9.07 o 
  -8   4   3        0.75        5.04      2.41 o 
  -7   4   3      153.05      161.25      8.28 o 
  -6   4   3      232.05      230.08     11.62 o 
  -5   4   3      483.78      512.32     16.04 o 
  -4   4   3      379.20      380.05     13.01 o 
  -3   4   3      204.03      231.17      9.58 o 
  -2   4   3        2.49        3.30      1.74 o 
  -1   4   3     1500.31     1524.97     22.82 o 
   0   4   3     1848.84     1912.80     20.37 o 
   1   4   3     2338.19     2461.69     28.39 o 
   2   4   3      313.88      321.23     17.71 o 
   3   4   3        1.24        2.07      1.43 o 
   4   4   3      151.23      173.35     14.24 o 
   5   4   3      168.54      157.59     14.54 o 
   6   4   3      515.89      506.21     27.33 o 
   7   4   3      127.21      127.36     14.74 o 
   8   4   3      161.24      172.06     18.00 o 
   9   4   3      172.09      167.29     18.76 o 
  10   4   3        2.16       -4.36      4.36 o 
 -11   5   3        2.60        2.14      4.22 o 
 -10   5   3      611.81      623.12     18.99 o 
  -9   5   3        4.14        2.57      2.65 o 
  -8   5   3     1363.95     1341.34     25.67 o 
  -7   5   3     1049.13     1006.50     26.71 o 
  -6   5   3       34.60       29.92      4.93 o 
  -5   5   3      322.02      306.82     13.24 o 
  -4   5   3      952.91      901.59     31.54 o 
  -3   5   3        1.37        4.24      2.33 o 
  -2   5   3     6795.00     6902.07     54.58 o 
  -1   5   3     2114.32     2028.87     29.04 o 
   0   5   3      120.66       98.32      6.41 o 
   1   5   3     1047.95     1028.67     30.25 o 
   2   5   3     1440.64     1412.93     44.03 o 
   3   5   3      189.69      156.96      7.77 o 
   4   5   3      787.90      784.51     18.71 o 
   5   5   3        1.38       -1.39      1.70 o 
   6   5   3      182.38      154.27     15.96 o 
   7   5   3      282.50      314.46     23.67 o 
   8   5   3       12.94        8.86      6.25 o 
   9   5   3       25.92       30.65      8.83 o 
  10   5   3        3.62        1.79      3.54 o 
 -11   6   3       75.70       76.70      9.65 o 
 -10   6   3       20.23        8.94      4.46 o 
  -9   6   3      141.87      147.67      9.43 o 
  -8   6   3      239.38      255.20     19.58 o 
  -7   6   3        2.49        2.50      2.96 o 
  -6   6   3      341.98      360.45     15.89 o 
  -5   6   3      172.06      161.44     10.29 o 
  -4   6   3        2.84        7.62      3.33 o 
  -3   6   3      287.21      291.59     12.64 o 
  -2   6   3     3114.00     3226.20     58.59 o 
  -1   6   3      759.91      744.56     18.96 o 
   0   6   3      568.95      528.17     27.61 o 
   1   6   3      103.38      118.32     11.39 o 
   2   6   3        2.87        5.03      3.90 o 
   3   6   3       96.86      101.29     11.65 o 
   4   6   3        3.35        7.22      1.76 o 
   5   6   3      125.49      154.53     15.47 o 
   6   6   3        0.07       -4.77      4.77 o 
   7   6   3      255.04      239.05     21.30 o 
   8   6   3      221.42      219.03     15.32 o 
   9   6   3       14.72       12.68      5.79 o 
 -10   7   3      290.63      301.52     14.41 o 
  -9   7   3       25.53       26.71      5.83 o 
  -8   7   3        3.99        3.54      3.40 o 
  -7   7   3       28.29       24.26      6.29 o 
  -6   7   3        2.70       -3.97      4.04 o 
  -5   7   3      841.40      858.11     51.86 o 
  -4   7   3        0.44        0.34      2.84 o 
  -3   7   3        3.31        6.80      2.83 o 
  -2   7   3      848.68      812.14     21.85 o 
  -1   7   3      477.27      488.77     16.63 o 
   0   7   3       97.05      108.20      7.73 o 
   1   7   3      272.82      253.58     17.62 o 
   2   7   3        0.55       -1.81      4.72 o 
   3   7   3      231.13      238.00     18.72 o 
   4   7   3      146.44      150.58     15.60 o 
   5   7   3       21.21       18.39      6.16 o 
   6   7   3        1.21        3.55      3.97 o 
   7   7   3       32.95       40.20      9.48 o 
   8   7   3        5.98        0.94      5.48 o 
   9   7   3       17.44       13.81      7.81 o 
 -10   8   3        1.17        3.87      3.40 o 
  -9   8   3        3.55        2.00      4.33 o 
  -8   8   3       73.68       64.48      8.21 o 
  -7   8   3       11.26       11.28      3.41 o 
  -6   8   3       46.81       43.54     11.43 o 
  -5   8   3      104.52      107.33      9.44 o 
  -4   8   3       38.64       41.90      6.00 o 
  -3   8   3       25.05       22.53      6.11 o 
  -2   8   3      927.75      979.34     25.40 o 
  -1   8   3      129.87      128.96      9.34 o 
   0   8   3      210.55      211.55     11.37 o 
   1   8   3      953.19      858.68     35.43 o 
   2   8   3      234.15      234.81     19.13 o 
   3   8   3      129.75      115.24     14.14 o 
   4   8   3      399.24      347.52     24.43 o 
   5   8   3       21.36       24.08      7.80 o 
   6   8   3       92.29      104.19     14.92 o 
   7   8   3      267.15      270.19     24.37 o 
   8   8   3       38.18       33.10     10.65 o 
  -9   9   3        0.59       -3.71      4.06 o 
  -8   9   3        0.26       -1.56      3.83 o 
  -7   9   3      109.65      114.13     13.21 o 
  -6   9   3       50.31       34.62      6.19 o 
  -5   9   3        2.97        4.09      3.37 o 
  -4   9   3      261.48      290.66     15.69 o 
  -3   9   3        1.17       -2.42      3.40 o 
  -2   9   3      218.42      228.92     13.25 o 
  -1   9   3       94.90       96.99      8.68 o 
   0   9   3      586.93      581.50     30.28 o 
   1   9   3      116.77      135.15     15.20 o 
   2   9   3       94.98       83.79     12.50 o 
   3   9   3      608.04      622.45     33.49 o 
   4   9   3        1.19       -3.32      7.28 o 
   5   9   3      132.00      132.56     16.64 o 
   6   9   3        2.05        4.52      5.15 o 
   7   9   3        9.56       17.33      7.97 o 
  -8  10   3        1.90      -13.67     13.67 o 
  -7  10   3       12.15        4.86      3.56 o 
  -6  10   3       79.66       75.53     15.67 o 
  -5  10   3       49.29       46.82      7.34 o 
  -4  10   3      233.93      223.75     14.67 o 
  -3  10   3        2.85        6.97      4.50 o 
  -2  10   3       57.97       58.70      7.59 o 
  -1  10   3       93.33       92.24      8.84 o 
   0  10   3       27.68       27.64      4.95 o 
   1  10   3      179.98      197.46     19.37 o 
   2  10   3       36.67       39.67      9.55 o 
   3  10   3       16.68       21.08      7.19 o 
   4  10   3      101.80      126.67     16.76 o 
   5  10   3      106.54      116.66     16.72 o 
   6  10   3      198.43      170.52     20.32 o 
  -7  11   3       50.69       59.03      8.80 o 
  -6  11   3      150.55      189.90     14.95 o 
  -5  11   3        7.53        6.67      3.97 o 
  -4  11   3      737.54      774.22     28.19 o 
  -3  11   3       26.19       27.92      6.07 o 
  -2  11   3      146.17      150.80     12.99 o 
  -1  11   3      765.24      763.42     26.09 o 
   0  11   3        6.15        9.39      3.93 o 
   1  11   3      576.67      633.86     35.96 o 
   2  11   3        4.31       -0.70      4.23 o 
   3  11   3       40.01       52.47     11.62 o 
   4  11   3        0.11        6.56      6.25 o 
   5  11   3        0.02       -0.13      6.47 o 
  -5  12   3       33.02       26.28      6.19 o 
  -4  12   3        3.17        0.67      4.03 o 
  -3  12   3       41.80       48.77      9.22 o 
  -2  12   3        9.36        5.37     11.21 o 
  -1  12   3       26.59       26.33      9.65 o 
   0  12   3        6.51        9.88      3.95 o 
   1  12   3       50.99       54.63     11.35 o 
   2  12   3       35.43       40.24     10.42 o 
   3  12   3        0.05        6.43      6.62 o 
  -1 -13   4       11.49       -5.84      6.39 o 
   0 -13   4        4.05       10.66      6.29 o 
   1 -13   4       83.90       99.72     15.81 o 
   2 -13   4       21.74       30.82     12.42 o 
  -4 -12   4       36.37       48.65     10.49 o 
  -3 -12   4       14.51        9.90      5.08 o 
  -2 -12   4       86.27       73.55     12.73 o 
  -1 -12   4       63.07       43.64      9.72 o 
   0 -12   4       26.44       39.65     10.37 o 
   1 -12   4       61.72       78.39      9.05 o 
   2 -12   4       59.08       67.03      8.80 o 
   3 -12   4       32.94       34.60      7.06 o 
   4 -12   4        5.11        2.28      4.69 o 
   5 -12   4       18.52       23.42      6.54 o 
  -6 -11   4      138.22      127.91     17.12 o 
  -5 -11   4       14.55        0.99      5.82 o 
  -4 -11   4        3.73        4.37      4.01 o 
  -3 -11   4        6.46        7.51      5.44 o 
  -2 -11   4       83.81       85.52     12.65 o 
  -1 -11   4        6.78       10.53      6.31 o 
   0 -11   4      151.33      183.80     12.26 o 
   1 -11   4       19.79       10.84      4.31 o 
   2 -11   4       70.80       68.29     11.47 o 
   3 -11   4        1.49        1.81      4.91 o 
   4 -11   4       53.76       78.27     13.52 o 
   5 -11   4        2.27        0.91      3.69 o 
   6 -11   4       15.49       27.47      6.48 o 
  -7 -10   4      387.08      440.51     30.24 o 
  -6 -10   4        0.33        5.63      4.53 o 
  -5 -10   4        6.33        6.28      6.42 o 
  -4 -10   4      243.35      231.67     20.01 o 
  -3 -10   4      510.76      549.02     30.24 o 
  -2 -10   4     1382.22     1406.64     47.12 o 
  -1 -10   4        1.38       -3.43      3.43 o 
   0 -10   4       22.14       14.90      5.13 o 
   1 -10   4       80.38       86.01     12.29 o 
   2 -10   4      399.38      382.46     25.65 o 
   3 -10   4      368.48      369.01     25.57 o 
   4 -10   4       65.16       78.54     12.55 o 
   5 -10   4        0.44        4.79      4.94 o 
   6 -10   4       28.86       21.41      8.03 o 
   7 -10   4        8.05       14.55      8.19 o 
   8 -10   4       59.31       53.01     12.35 o 
  -8  -9   4       67.13       74.68      9.31 o 
  -7  -9   4       33.51       26.72     11.36 o 
  -6  -9   4        7.50        5.93      4.19 o 
  -5  -9   4       41.91       44.10      9.10 o 
  -4  -9   4       21.12       21.22      6.68 o 
  -3  -9   4       67.44       70.76     10.80 o 
  -2  -9   4      166.56      158.87     15.37 o 
  -1  -9   4       64.34       48.74      8.83 o 
   0  -9   4       86.42       89.63     11.86 o 
   1  -9   4       16.19       14.46      6.31 o 
   2  -9   4      411.72      429.49     25.09 o 
   3  -9   4        0.90        1.32      4.80 o 
   4  -9   4      410.83      346.42     24.27 o 
   5  -9   4      315.79      340.91     24.73 o 
   6  -9   4      214.34      215.52     20.48 o 
   7  -9   4       10.23       11.42      6.88 o 
   8  -9   4      242.79      260.84     24.20 o 
   9  -9   4       68.24       62.16     12.98 o 
  -9  -8   4      182.59      182.17     14.39 o 
  -8  -8   4      433.69      428.74     20.87 o 
  -7  -8   4       60.19       58.86     16.69 o 
  -6  -8   4      667.88      684.07     24.00 o 
  -5  -8   4      344.68      354.24     16.53 o 
  -4  -8   4      136.60      121.22     16.20 o 
  -3  -8   4       49.08       33.18      5.16 o 
  -2  -8   4       88.49       79.81      7.61 o 
  -1  -8   4      579.74      595.10     19.52 o 
   0  -8   4        6.82        4.58      3.32 o 
   1  -8   4        1.10       -0.03      3.10 o 
   2  -8   4      936.92      931.83     25.36 o 
   3  -8   4        0.02        1.88      3.44 o 
   4  -8   4      615.43      637.12     22.01 o 
   5  -8   4        3.26        3.97      6.18 o 
   6  -8   4       22.02       13.08      6.39 o 
   7  -8   4       73.53       62.75     11.72 o 
   8  -8   4       60.45       70.83     13.25 o 
   9  -8   4        0.72        0.96      5.12 o 
 -10  -7   4        1.67        2.39      3.58 o 
  -9  -7   4       32.06       16.23      4.96 o 
  -8  -7   4       32.22       28.55      5.42 o 
  -7  -7   4        3.17        5.17      2.96 o 
  -6  -7   4       24.14       18.86      4.85 o 
  -5  -7   4       11.22       11.19      8.56 o 
  -4  -7   4      759.80      787.83     17.64 o 
  -3  -7   4      721.90      690.13     16.13 o 
  -2  -7   4      806.27      812.46     21.10 o 
  -1  -7   4      463.59      513.90     22.71 o 
   0  -7   4      550.50      549.51     17.54 o 
   1  -7   4      872.45      830.34     15.78 o 
   2  -7   4       66.45       67.94      4.54 o 
   3  -7   4      139.75      133.37      5.98 o 
   4  -7   4      322.96      371.61     15.98 o 
   5  -7   4      495.92      464.90     18.30 o 
   6  -7   4      456.55      450.92     39.51 o 
   7  -7   4      447.86      449.91     27.89 o 
   8  -7   4      113.91       70.64     12.15 o 
   9  -7   4       30.75       25.90      7.44 o 
  10  -7   4      166.26      164.93     19.92 o 
 -10  -6   4      439.57      454.19     17.74 o 
  -9  -6   4      144.63      128.70     11.21 o 
  -8  -6   4       39.10       48.08      6.87 o 
  -7  -6   4      220.05      225.50     14.53 o 
  -6  -6   4      402.11      384.00     16.23 o 
  -5  -6   4      968.30      978.67     18.86 o 
  -4  -6   4        9.65        9.21      2.37 o 
  -3  -6   4       41.12       41.65      4.01 o 
  -2  -6   4       50.53       39.46      3.78 o 
  -1  -6   4       31.24       16.79      3.34 o 
   0  -6   4      225.67      262.92      8.43 o 
   1  -6   4      839.36      875.41     14.67 o 
   2  -6   4      313.30      351.04     10.72 o 
   3  -6   4      213.86      220.94      6.64 o 
   4  -6   4       60.40       57.55      5.05 o 
   5  -6   4      116.17      122.86      9.17 o 
   6  -6   4      181.44      148.01     13.81 o 
   7  -6   4       76.09       91.15      8.58 o 
   8  -6   4      297.19      315.12     23.82 o 
   9  -6   4       93.46       83.38     13.40 o 
  10  -6   4       45.79       81.71     14.26 o 
 -11  -5   4      173.46      162.75     11.00 o 
 -10  -5   4       56.92       58.12      7.06 o 
  -9  -5   4       43.77       33.48      5.87 o 
  -8  -5   4       63.98       70.44      6.90 o 
  -7  -5   4       38.43       37.46      4.52 o 
  -6  -5   4       23.05       15.09      2.99 o 
  -5  -5   4      319.98      297.90      9.28 o 
  -4  -5   4        2.76        4.11      1.91 o 
  -3  -5   4      403.31      375.73     13.64 o 
  -2  -5   4        7.97       10.40      1.95 o 
  -1  -5   4      687.06      769.16     11.44 o 
   0  -5   4      208.82      190.40      6.45 o 
   1  -5   4      370.35      373.23      8.43 o 
   2  -5   4      885.81      935.22     15.74 o 
   3  -5   4      415.81      390.30      9.60 o 
   4  -5   4      777.17      811.96     20.54 o 
   5  -5   4     2087.80     2018.82     45.41 o 
   6  -5   4     2250.42     2193.72     33.99 o 
   7  -5   4      471.29      464.54     22.87 o 
   8  -5   4       24.26       11.02      5.74 o 
   9  -5   4      114.81      104.94     14.86 o 
  10  -5   4      313.24      293.15     25.43 o 
  11  -5   4        0.70       -1.12      4.80 o 
 -11  -4   4      104.70      100.53     10.77 o 
 -10  -4   4      143.75      145.25     11.99 o 
  -9  -4   4      438.81      458.84     19.78 o 
  -8  -4   4      100.44      115.08      9.54 o 
  -7  -4   4       85.64       83.98      5.06 o 
  -6  -4   4     1050.21     1016.60     17.03 o 
  -5  -4   4     2097.14     2096.48     28.64 o 
  -4  -4   4     1008.01     1052.29     16.30 o 
  -3  -4   4        0.54        1.23      0.94 o 
  -2  -4   4     1305.88     1273.06     12.18 o 
  -1  -4   4     2051.45     2226.75     15.55 o 
   0  -4   4     2676.03     2688.90     36.79 o 
   1  -4   4      228.35      186.04      4.71 o 
   2  -4   4     4185.59     4595.42     46.28 o 
   3  -4   4      938.70      994.28     20.34 o 
   4  -4   4       54.38       49.52      2.24 o 
   5  -4   4      114.58      109.99      4.48 o 
   6  -4   4       32.54       32.18      2.87 o 
   7  -4   4      187.95      174.82      8.55 o 
   8  -4   4      141.86      144.39      9.74 o 
   9  -4   4        2.94        3.70      4.20 o 
  10  -4   4       10.84        9.92      5.68 o 
  11  -4   4       13.76       20.06      7.63 o 
 -11  -3   4       15.84       16.37      5.97 o 
 -10  -3   4       55.73       53.50      7.39 o 
  -9  -3   4        4.36        5.97      7.57 o 
  -8  -3   4       38.67       29.51      4.91 o 
  -7  -3   4      166.95      151.16      6.16 o 
  -6  -3   4      137.99      140.03      5.99 o 
  -5  -3   4      141.94      146.04      4.13 o 
  -4  -3   4     1009.10      921.68      9.53 o 
  -3  -3   4     1161.36     1258.88     12.82 o 
  -2  -3   4      644.20      613.55      9.39 o 
  -1  -3   4      174.97      176.01      4.36 o 
   0  -3   4      763.10      821.15      9.06 o 
   1  -3   4     1767.88     1572.32     21.47 o 
   2  -3   4      217.91      266.52      7.47 o 
   3  -3   4      927.02      866.84     17.72 o 
   4  -3   4     1117.06     1260.28     12.57 o 
   5  -3   4      159.90      169.32      5.72 o 
   6  -3   4     1159.31     1184.79     17.03 o 
   7  -3   4       31.87       30.10      2.71 o 
   8  -3   4      254.75      246.57      9.09 o 
   9  -3   4        1.04        4.34      4.85 o 
  10  -3   4        6.47        1.21      4.68 o 
  11  -3   4      104.55      147.65     19.22 o 
 -12  -2   4       18.22       21.33      7.30 o 
 -11  -2   4      117.52      109.88     10.77 o 
 -10  -2   4      358.96      408.11     19.10 o 
  -9  -2   4      183.47      166.84     11.48 o 
  -8  -2   4      119.54      138.69      9.92 o 
  -7  -2   4     1053.17     1022.06     14.96 o 
  -6  -2   4        2.55        4.09      1.51 o 
  -5  -2   4     2173.56     2145.93     17.77 o 
  -4  -2   4       65.61       41.42      1.97 o 
  -3  -2   4     1526.33     1498.74     10.41 o 
  -2  -2   4      302.23      289.87      4.56 o 
  -1  -2   4      151.10      188.93      3.55 o 
   0  -2   4     1000.56      977.91      9.44 o 
   1  -2   4      831.26      818.32      9.68 o 
   2  -2   4     3221.49     3299.75     21.37 o 
   3  -2   4      207.02      211.51      8.33 o 
   4  -2   4      458.99      488.42      9.17 o 
   5  -2   4      878.51      901.46     13.79 o 
   6  -2   4      549.87      561.30     11.83 o 
   7  -2   4       98.17      102.05      5.55 o 
   8  -2   4       75.98       66.52      5.23 o 
   9  -2   4       39.19       40.95      5.52 o 
  10  -2   4       48.48       42.63     10.42 o 
  11  -2   4       31.09       34.10     10.50 o 
 -12  -1   4       27.20       14.29      9.30 o 
 -11  -1   4       44.89       40.66      6.64 o 
 -10  -1   4        2.90        2.87      5.62 o 
  -9  -1   4      265.07      259.19     10.19 o 
  -8  -1   4       98.23       81.80      7.78 o 
  -7  -1   4      204.04      202.47      6.71 o 
  -6  -1   4      546.63      542.38      8.70 o 
  -5  -1   4     1147.47     1220.84     13.50 o 
  -4  -1   4      188.87      201.99      4.58 o 
  -3  -1   4     1051.47     1081.45      9.38 o 
  -2  -1   4      837.47      866.17      5.90 o 
  -1  -1   4     6787.66     6618.22     29.72 o 
   0  -1   4     1771.79     1794.16     18.45 o 
   1  -1   4       45.87       64.82      2.27 o 
   2  -1   4      758.53      875.85      7.35 o 
   3  -1   4      248.09      269.36      4.40 o 
   4  -1   4      917.68     1080.92     12.33 o 
   5  -1   4       13.32       13.43      2.48 o 
   6  -1   4       85.59       73.68      3.68 o 
   7  -1   4      482.07      482.08     12.78 o 
   8  -1   4      443.30      422.66     31.24 o 
   9  -1   4       24.82       38.10      7.62 o 
  10  -1   4      385.90      358.06     17.05 o 
  11  -1   4       37.02       40.65     10.72 o 
 -12   0   4      138.72      180.10     14.16 o 
 -11   0   4        6.04        3.66      3.98 o 
 -10   0   4      409.57      401.16     13.88 o 
  -9   0   4      420.06      436.54     11.75 o 
  -8   0   4      536.64      510.82      9.28 o 
  -7   0   4     2372.09     2258.54     20.25 o 
  -6   0   4      251.51      248.80      6.61 o 
  -5   0   4        7.75        5.97      1.30 o 
  -4   0   4     7071.47     6977.22     27.29 o 
  -3   0   4       80.55       81.08      2.60 o 
  -2   0   4     6034.94     5951.07     51.20 o 
  -1   0   4      210.57      290.35      6.88 o 
   0   0   4      183.21      167.99      3.11 o 
   1   0   4     5635.02     5526.03     21.18 o 
   2   0   4      276.49      268.49      5.15 o 
   3   0   4     6048.27     6210.54     43.10 o 
   4   0   4      230.95      278.59      7.52 o 
   5   0   4      296.59      312.50     10.53 o 
   6   0   4      263.28      275.08      8.43 o 
   7   0   4      344.20      346.13     15.53 o 
   8   0   4      441.71      426.18     16.81 o 
   9   0   4        0.06        3.76      4.96 o 
  10   0   4       26.29       22.90      5.21 o 
  11   0   4       75.97       76.30     14.25 o 
 -12   1   4        0.61        0.18      4.55 o 
 -11   1   4      205.90      197.96     10.83 o 
 -10   1   4       61.35       63.36      5.08 o 
  -9   1   4      264.01      265.21      9.44 o 
  -8   1   4      165.80      164.20      6.03 o 
  -7   1   4      172.27      177.60      7.69 o 
  -6   1   4      828.35      880.76     16.59 o 
  -5   1   4      143.96      148.57      5.18 o 
  -4   1   4       36.41       35.28      2.37 o 
  -3   1   4       33.50       27.72      1.91 o 
  -2   1   4      150.51      147.77      6.45 o 
  -1   1   4       67.74       64.50      2.78 o 
   0   1   4       11.52       14.36      1.36 o 
   1   1   4      705.41      760.03     10.01 o 
   2   1   4      162.60      181.60      4.50 o 
   3   1   4      275.64      298.28      5.40 o 
   4   1   4       16.48       22.07      3.20 o 
   5   1   4      325.49      356.96     11.28 o 
   6   1   4      708.56      675.81     34.95 o 
   7   1   4      209.95      217.43      7.68 o 
   8   1   4     1568.60     1497.71     32.60 o 
   9   1   4      398.83      417.04     18.35 o 
  10   1   4      182.33      159.04     12.29 o 
  11   1   4      209.51      199.95     26.86 o 
 -12   2   4        4.56        4.52      6.74 o 
 -11   2   4      206.28      230.03      9.92 o 
 -10   2   4      132.57      121.30      6.89 o 
  -9   2   4       32.06       30.24      3.99 o 
  -8   2   4     1059.82     1042.23     20.40 o 
  -7   2   4      130.85      130.94      6.99 o 
  -6   2   4     4267.27     4362.31     37.05 o 
  -5   2   4      998.63     1050.33     17.04 o 
  -4   2   4       27.75       29.23      2.43 o 
  -3   2   4      287.95      248.11      5.88 o 
  -2   2   4      445.52      471.19      9.41 o 
  -1   2   4       21.64       40.31      2.46 o 
   0   2   4       85.79       94.32      4.61 o 
   1   2   4       70.90       83.98      4.78 o 
   2   2   4       16.91       13.00      3.46 o 
   3   2   4     1213.17     1322.37     32.26 o 
   4   2   4      146.26      152.28      7.46 o 
   5   2   4       73.15       70.63      5.32 o 
   6   2   4      406.22      405.56     15.81 o 
   7   2   4       22.68       19.61      6.22 o 
   8   2   4       30.06       30.20      7.73 o 
   9   2   4       80.20       91.71     13.81 o 
  10   2   4       35.55       31.99     10.12 o 
  11   2   4        8.80       -0.89      4.50 o 
 -12   3   4       11.33        7.18      3.15 o 
 -11   3   4       19.09       23.07      3.55 o 
 -10   3   4      113.31      106.92      7.68 o 
  -9   3   4      162.07      177.79      9.37 o 
  -8   3   4       18.25       20.64      3.97 o 
  -7   3   4      524.09      484.73     13.80 o 
  -6   3   4      520.49      542.29     17.18 o 
  -5   3   4      982.80     1077.26     18.31 o 
  -4   3   4      361.72      391.71     12.35 o 
  -3   3   4      199.76      211.93      6.75 o 
  -2   3   4       42.71       53.14      3.78 o 
  -1   3   4     4224.78     4155.51     32.70 o 
   0   3   4      197.66      198.25      7.53 o 
   1   3   4     5511.56     5587.64     60.07 o 
   2   3   4       61.65       50.61      6.57 o 
   3   3   4      975.07     1036.34     30.40 o 
   4   3   4      939.11      903.67     30.96 o 
   5   3   4     1618.24     1578.17     27.32 o 
   6   3   4      532.71      513.67     14.65 o 
   7   3   4        9.91        7.86      4.02 o 
   8   3   4       88.84       83.96     12.33 o 
   9   3   4      356.58      392.26     28.05 o 
  10   3   4       65.92       62.32     12.21 o 
 -12   4   4       29.50       28.20      7.74 o 
 -11   4   4       13.83       14.89      4.70 o 
 -10   4   4      203.36      204.59     10.82 o 
  -9   4   4       86.65       73.64      6.30 o 
  -8   4   4        7.37        7.67      2.76 o 
  -7   4   4      656.13      607.34     16.55 o 
  -6   4   4      720.41      745.59     25.82 o 
  -5   4   4        1.38        5.11      2.49 o 
  -4   4   4      583.57      583.22     16.34 o 
  -3   4   4      466.68      441.62     13.48 o 
  -2   4   4      202.76      202.95      8.84 o 
  -1   4   4     3060.65     3176.49     34.11 o 
   0   4   4      118.25      159.92     10.80 o 
   1   4   4      180.14      214.59     13.20 o 
   2   4   4       28.76       19.22      4.57 o 
   3   4   4       50.89       60.95      8.23 o 
   4   4   4        1.34       -2.45      4.49 o 
   5   4   4       42.31       39.62      7.81 o 
   6   4   4       21.16       14.73      6.51 o 
   7   4   4      772.78      791.78     36.74 o 
   8   4   4       17.98        6.85      5.02 o 
   9   4   4      225.98      238.25     22.87 o 
  10   4   4       13.33        8.64      6.09 o 
 -11   5   4      145.97      131.58      9.49 o 
 -10   5   4        5.56       11.23      3.28 o 
  -9   5   4       21.62       24.58      5.81 o 
  -8   5   4        1.09       -0.25      2.49 o 
  -7   5   4        3.10        3.78      2.31 o 
  -6   5   4        5.88        5.53      3.39 o 
  -5   5   4      264.01      248.82     12.13 o 
  -4   5   4       28.16       35.29      4.73 o 
  -3   5   4      853.06      817.14     19.83 o 
  -2   5   4      367.73      395.62     13.40 o 
  -1   5   4      276.50      304.27     11.63 o 
   0   5   4     1076.20     1055.58     30.24 o 
   1   5   4      193.87      209.85     14.19 o 
   2   5   4      371.87      376.76     19.72 o 
   3   5   4       30.58       35.49      7.08 o 
   4   5   4        5.64        7.26      3.81 o 
   5   5   4      484.40      482.49     26.33 o 
   6   5   4      227.52      221.85     15.48 o 
   7   5   4        2.54        2.46      4.75 o 
   8   5   4      344.02      355.40     26.83 o 
   9   5   4        2.19        1.58      3.97 o 
  10   5   4       27.72       22.54      8.22 o 
 -11   6   4       75.00       97.05      8.39 o 
 -10   6   4      447.31      450.10     17.09 o 
  -9   6   4       62.09       66.77      8.88 o 
  -8   6   4      138.73      109.54      8.25 o 
  -7   6   4      378.71      381.96     17.40 o 
  -6   6   4      609.44      620.52     20.92 o 
  -5   6   4      908.55      904.96     24.25 o 
  -4   6   4      627.49      584.03     18.77 o 
  -3   6   4      811.65      846.99     21.64 o 
  -2   6   4     1459.48     1460.13     27.63 o 
  -1   6   4     2387.23     2424.87     55.08 o 
   0   6   4       24.73       19.31      5.04 o 
   1   6   4     1665.05     1671.83     43.05 o 
   2   6   4       58.25       62.69      9.31 o 
   3   6   4      155.88      191.60     15.75 o 
   4   6   4       79.63       89.20     11.63 o 
   5   6   4      255.41      271.39     20.72 o 
   6   6   4       21.87       15.02      5.78 o 
   7   6   4      440.03      431.02     28.82 o 
   8   6   4        2.54        3.70      3.87 o 
   9   6   4        5.73       14.19      7.65 o 
 -10   7   4        8.63        6.32      3.34 o 
  -9   7   4       16.63       16.83      4.35 o 
  -8   7   4       36.97       29.42      5.60 o 
  -7   7   4       54.97       48.63      5.59 o 
  -6   7   4        0.06        0.09      2.81 o 
  -5   7   4       56.11       52.70      7.44 o 
  -4   7   4        3.02        3.23      3.06 o 
  -3   7   4        8.66       15.44      6.25 o 
  -2   7   4      199.14      199.33     23.09 o 
  -1   7   4     1457.93     1447.95     29.04 o 
   0   7   4       63.37       74.12      9.94 o 
   1   7   4      367.57      390.81     22.38 o 
   2   7   4        0.39       -2.52      5.79 o 
   3   7   4       14.85       15.62      6.57 o 
   4   7   4      170.08      163.58     16.42 o 
   5   7   4      459.35      452.91     27.99 o 
   6   7   4      332.13      324.19     24.72 o 
   7   7   4        0.11       -5.47      5.47 o 
   8   7   4      230.99      218.05     22.41 o 
 -10   8   4      278.26      278.09     14.52 o 
  -9   8   4        8.74        3.01      3.42 o 
  -8   8   4      144.16      140.77     12.28 o 
  -7   8   4      130.78      116.57     10.49 o 
  -6   8   4       65.42       58.07      7.66 o 
  -5   8   4     1046.91     1061.51     96.51 o 
  -4   8   4      153.13      131.70     10.40 o 
  -3   8   4      853.87      782.92     23.73 o 
  -2   8   4       23.11       19.76      4.60 o 
  -1   8   4      243.39      232.84     12.60 o 
   0   8   4     1014.92      990.05     37.46 o 
   1   8   4        0.31       -0.40      4.19 o 
   2   8   4      354.45      380.65     24.48 o 
   3   8   4       13.62        3.87      3.48 o 
   4   8   4       13.77       10.42      5.56 o 
   5   8   4      103.10       87.57     13.59 o 
   6   8   4       92.62       96.39     14.31 o 
   7   8   4       25.38       20.47      8.04 o 
   8   8   4        0.83       11.31      7.90 o 
  -9   9   4        1.13        6.39      4.46 o 
  -8   9   4       16.80       19.95     16.41 o 
  -7   9   4       20.49       15.00      4.93 o 
  -6   9   4       45.45       28.87     10.88 o 
  -5   9   4      320.75      318.94     42.88 o 
  -4   9   4      148.30      154.98     11.75 o 
  -3   9   4       85.60       77.45     11.25 o 
  -2   9   4       65.32       64.61     10.33 o 
  -1   9   4      536.67      500.24     19.30 o 
   0   9   4       81.18       62.15     10.79 o 
   1   9   4       41.52       48.72      9.21 o 
   2   9   4      201.46      197.74     19.02 o 
   3   9   4       43.38       48.48     10.28 o 
   4   9   4        5.95       16.98      7.20 o 
   5   9   4      150.15      167.98     18.89 o 
   6   9   4       43.79       21.95      8.31 o 
   7   9   4      215.71      239.75     24.42 o 
  -8  10   4        7.95        2.37      3.59 o 
  -7  10   4        3.88        9.62      4.21 o 
  -6  10   4      193.50      217.60     20.80 o 
  -5  10   4        9.91        5.42      3.53 o 
  -4  10   4      510.66      507.67     21.99 o 
  -3  10   4       27.71       32.44      6.13 o 
  -2  10   4       53.46       59.52      7.59 o 
  -1  10   4      189.25      191.41     12.67 o 
   0  10   4        0.92       -2.04      3.78 o 
   1  10   4       49.53       74.82     13.06 o 
   2  10   4        5.95        6.81      5.36 o 
   3  10   4       44.65       31.98      8.51 o 
   4  10   4        9.55        2.28      4.78 o 
   5  10   4       81.47       86.41     15.05 o 
   6  10   4        0.87       -2.53      5.24 o 
  -7  11   4        5.79        6.66      4.39 o 
  -6  11   4        7.67        9.31      4.69 o 
  -5  11   4       19.58       24.85     11.38 o 
  -4  11   4        5.45       13.71      5.02 o 
  -3  11   4        0.03       -0.52      5.34 o 
  -2  11   4      104.21      125.95     11.16 o 
  -1  11   4       24.11       16.64      4.88 o 
   0  11   4       54.07       54.41     11.26 o 
   1  11   4        2.54       10.50      5.45 o 
   2  11   4       34.04       24.75      8.33 o 
   3  11   4       51.28       74.87     14.36 o 
   4  11   4       23.90       52.90     12.12 o 
  -5  12   4       77.54       93.97     12.90 o 
  -4  12   4       17.63       37.24      7.28 o 
  -3  12   4      186.43      205.87     15.26 o 
  -2  12   4      121.34      118.15     11.30 o 
  -1  12   4       32.66       36.68      6.66 o 
   0  12   4       55.38       64.54     13.27 o 
   1  12   4       85.00      101.18     15.92 o 
   2  12   4        5.62        0.88      5.55 o 
  -4 -12   5       16.08        7.40      5.50 o 
  -3 -12   5        2.64       -4.41      4.86 o 
  -2 -12   5      121.80      110.11     15.38 o 
  -1 -12   5      229.85      218.76     21.22 o 
   0 -12   5      191.58      206.99     20.74 o 
   1 -12   5        0.38        9.90     11.04 o 
   2 -12   5        2.24       -5.49      5.49 o 
   3 -12   5       49.30       37.10      9.64 o 
   4 -12   5       96.47       79.12     13.80 o 
  -5 -11   5      138.24      121.12     15.71 o 
  -4 -11   5       22.16       16.94      6.83 o 
  -3 -11   5        9.67        6.99      6.23 o 
  -2 -11   5       46.35       48.51      9.68 o 
  -1 -11   5      211.69      187.55     18.55 o 
   0 -11   5        2.59        9.51      5.71 o 
   1 -11   5        5.47        4.74      4.38 o 
   2 -11   5        1.04       -0.40      4.33 o 
   3 -11   5        0.57        8.35      5.53 o 
   4 -11   5       26.58       25.01      8.25 o 
   5 -11   5       11.34       12.52      5.67 o 
   6 -11   5       81.72      111.10     16.40 o 
  -7 -10   5       15.91       17.71      7.53 o 
  -6 -10   5       51.87       49.40     10.35 o 
  -5 -10   5       16.90        4.81      5.15 o 
  -4 -10   5        2.02        6.94      5.32 o 
  -3 -10   5        4.73       -3.79      5.09 o 
  -2 -10   5      188.05      196.70     17.94 o 
  -1 -10   5      189.46      188.00     16.96 o 
   0 -10   5        0.51       -3.87      5.57 o 
   1 -10   5      441.65      433.91     26.48 o 
   2 -10   5       45.21       46.86     10.29 o 
   3 -10   5      213.28      185.31     18.15 o 
   4 -10   5      120.78       95.91     13.56 o 
   5 -10   5        3.76        7.80      3.29 o 
   6 -10   5      105.38      116.69     15.87 o 
   7 -10   5       28.67       23.66      8.54 o 
  -8  -9   5       10.84        6.90      3.86 o 
  -7  -9   5       14.32       14.90      4.85 o 
  -6  -9   5       10.86        7.58      2.87 o 
  -5  -9   5        1.94        5.55      3.45 o 
  -4  -9   5      110.91      121.59     13.32 o 
  -3  -9   5        0.74        2.56      5.60 o 
  -2  -9   5        2.90        5.72      3.41 o 
  -1  -9   5       99.77      112.01      9.31 o 
   0  -9   5      463.25      452.37     18.68 o 
   1  -9   5      341.76      318.80     15.86 o 
   2  -9   5      126.42      117.81     10.16 o 
   3  -9   5      140.43      124.73     10.48 o 
   4  -9   5      289.85      259.39     21.57 o 
   5  -9   5      381.04      371.99     25.50 o 
   6  -9   5       12.62        5.95      4.97 o 
   7  -9   5        0.00        9.74      5.42 o 
   8  -9   5        0.00       -2.01      4.67 o 
  -9  -8   5        1.61       -0.39      3.48 o 
  -8  -8   5       65.85       68.54     10.51 o 
  -7  -8   5        4.27        3.29      2.74 o 
  -6  -8   5       26.34       19.65      8.28 o 
  -5  -8   5      164.40      185.65      9.47 o 
  -4  -8   5       94.46       95.57      7.03 o 
  -3  -8   5       69.74       89.91      6.45 o 
  -2  -8   5      149.19      167.49     10.59 o 
  -1  -8   5      134.44      140.65      9.73 o 
   0  -8   5      893.50      878.64     24.08 o 
   1  -8   5       83.96       80.10      7.92 o 
   2  -8   5      833.34      879.38     25.14 o 
   3  -8   5      354.15      327.41     15.96 o 
   4  -8   5      100.14      101.34      9.31 o 
   5  -8   5      472.46      501.41     20.27 o 
   6  -8   5      399.26      397.53     18.69 o 
   7  -8   5      873.36      955.11     42.09 o 
   8  -8   5        7.60       15.34      6.96 o 
   9  -8   5       74.79       80.23     14.17 o 
  -9  -7   5      820.88      875.64     29.48 o 
  -8  -7   5       52.89       56.88     16.60 o 
  -7  -7   5        1.57        2.65      2.88 o 
  -6  -7   5     1008.62      981.77     20.70 o 
  -5  -7   5        0.61       -1.67      2.15 o 
  -4  -7   5     1988.67     1937.73     27.80 o 
  -3  -7   5        3.93        6.35      2.36 o 
  -2  -7   5       79.27       86.79      7.15 o 
  -1  -7   5      610.19      580.65     18.01 o 
   0  -7   5       39.11       36.77      5.05 o 
   1  -7   5     1225.84     1177.02     18.34 o 
   2  -7   5      184.16      186.35      8.28 o 
   3  -7   5      420.21      408.05     19.13 o 
   4  -7   5      261.96      263.72     11.01 o 
   5  -7   5      117.04      115.26      9.64 o 
   6  -7   5      304.54      272.64     14.72 o 
   7  -7   5       27.73       29.38      5.77 o 
   8  -7   5       12.69        7.15      5.41 o 
   9  -7   5        4.90        1.76      5.07 o 
 -10  -6   5        4.94        4.22      4.58 o 
  -9  -6   5        2.08        6.36      3.80 o 
  -8  -6   5       56.24       60.72      7.42 o 
  -7  -6   5      311.01      333.22     16.03 o 
  -6  -6   5      580.73      567.69     14.79 o 
  -5  -6   5       70.46       79.83      5.74 o 
  -4  -6   5        3.95        5.37      3.09 o 
  -3  -6   5      433.36      396.15     16.99 o 
  -2  -6   5     1501.54     1509.57     21.44 o 
  -1  -6   5      834.16      785.17     14.97 o 
   0  -6   5     1080.67     1102.63     17.02 o 
   1  -6   5       22.14       20.39      2.84 o 
   2  -6   5      127.37      104.96      4.46 o 
   3  -6   5      444.76      437.34     16.05 o 
   4  -6   5      146.00      137.61      9.39 o 
   5  -6   5      420.42      435.75     17.06 o 
   6  -6   5      276.30      298.51     14.68 o 
   7  -6   5       61.90       53.85      6.63 o 
   8  -6   5      204.12      204.05     13.07 o 
   9  -6   5        8.41       13.98      6.74 o 
  10  -6   5        6.37        4.03      5.36 o 
 -11  -5   5       99.16       87.15      7.99 o 
 -10  -5   5      423.43      446.83     19.28 o 
  -9  -5   5      529.98      553.12     17.66 o 
  -8  -5   5      788.33      825.50     20.20 o 
  -7  -5   5        7.69        8.02      2.20 o 
  -6  -5   5      330.26      327.80     10.67 o 
  -5  -5   5       89.30       77.94      4.00 o 
  -4  -5   5        0.02       -0.33      2.29 o 
  -3  -5   5     1007.63     1022.77     16.78 o 
  -2  -5   5      600.69      634.08     14.09 o 
  -1  -5   5       95.26      117.74      5.32 o 
   0  -5   5      550.89      507.69     10.54 o 
   1  -5   5        1.06       -1.63      2.10 o 
   2  -5   5     1595.64     1538.26     30.31 o 
   3  -5   5       31.22       22.69      5.28 o 
   4  -5   5      124.88      124.43      8.53 o 
   5  -5   5       16.36       18.88      4.02 o 
   6  -5   5      910.78      910.74     24.12 o 
   7  -5   5       35.19       25.82      5.80 o 
   8  -5   5       18.58       20.23      4.34 o 
   9  -5   5        4.41       14.95      6.85 o 
  10  -5   5       55.50       38.29     10.62 o 
 -11  -4   5       10.62        8.13      3.82 o 
 -10  -4   5      226.34      219.02     14.68 o 
  -9  -4   5       39.37       39.05      6.59 o 
  -8  -4   5      412.04      394.73     16.96 o 
  -7  -4   5       10.82       10.32      2.39 o 
  -6  -4   5      432.34      431.54     10.01 o 
  -5  -4   5      947.70      895.01     12.37 o 
  -4  -4   5        0.91        0.36      1.57 o 
  -3  -4   5     2034.51     2093.47     22.13 o 
  -2  -4   5     1025.25     1106.94     11.20 o 
  -1  -4   5       59.43       55.87      2.87 o 
   0  -4   5      539.28      559.91      8.60 o 
   1  -4   5     1996.68     2168.12     55.61 o 
   2  -4   5     1617.76     1666.56     35.78 o 
   3  -4   5       43.32       51.96      5.27 o 
   4  -4   5      253.56      234.72     10.75 o 
   5  -4   5       73.36       69.87      6.43 o 
   6  -4   5       78.17       72.31      4.68 o 
   7  -4   5     1157.18     1169.96     27.17 o 
   8  -4   5        8.28        5.45      2.55 o 
   9  -4   5       40.52       46.77     10.57 o 
  10  -4   5       85.34       61.64     12.92 o 
 -11  -3   5       24.07       17.93      5.02 o 
 -10  -3   5       77.15       89.18      9.25 o 
  -9  -3   5       98.64       97.67     24.61 o 
  -8  -3   5       43.79       62.92      6.89 o 
  -7  -3   5      175.98      158.35      6.86 o 
  -6  -3   5      165.02      174.98      5.65 o 
  -5  -3   5       49.23       54.20      2.85 o 
  -4  -3   5        1.06        0.53      0.90 o 
  -3  -3   5     2822.12     2906.43     22.22 o 
  -2  -3   5       92.80      129.16      3.81 o 
  -1  -3   5      448.73      498.44      7.31 o 
   0  -3   5      309.85      376.88      6.34 o 
   1  -3   5        7.37        6.87      0.97 o 
   2  -3   5      492.57      570.45     13.97 o 
   3  -3   5      358.44      393.78     12.42 o 
   4  -3   5      142.76      183.34      9.05 o 
   5  -3   5      235.35      229.58     10.69 o 
   6  -3   5      773.99      755.24     20.19 o 
   7  -3   5      427.07      410.27     10.94 o 
   8  -3   5        0.18       -1.12      2.11 o 
   9  -3   5      140.40      137.32     16.29 o 
  10  -3   5        5.09        3.52      4.39 o 
  11  -3   5        0.53        1.46      5.65 o 
 -11  -2   5       88.73       77.04      9.28 o 
 -10  -2   5      289.46      302.22     18.04 o 
  -9  -2   5       11.44       20.86      4.57 o 
  -8  -2   5     1290.18     1274.91     29.18 o 
  -7  -2   5     1160.05     1153.38     17.75 o 
  -6  -2   5      244.61      249.15      6.78 o 
  -5  -2   5      570.04      593.81      8.81 o 
  -4  -2   5       41.75       45.51      2.31 o 
  -3  -2   5       82.05       74.81      2.54 o 
  -2  -2   5     5851.35     5576.04     22.14 o 
  -1  -2   5     1566.45     1689.73     13.34 o 
   0  -2   5      858.34      780.60      8.37 o 
   1  -2   5      263.70      284.24      5.84 o 
   2  -2   5     1205.71     1247.53     13.06 o 
   3  -2   5      496.99      433.07      8.91 o 
   4  -2   5       95.08       87.14      3.88 o 
   5  -2   5     3064.94     2895.33     36.31 o 
   6  -2   5       11.48       18.58      3.49 o 
   7  -2   5      597.03      627.82     13.78 o 
   8  -2   5     1157.30     1220.16     23.34 o 
   9  -2   5        2.57       -1.70      4.52 o 
  10  -2   5      284.76      294.20     25.33 o 
  11  -2   5       66.59       80.43     14.50 o 
 -12  -1   5        2.83        5.26      3.52 o 
 -11  -1   5      239.43      261.00     19.35 o 
 -10  -1   5       32.34       41.04      6.20 o 
  -9  -1   5       24.30       25.86      4.94 o 
  -8  -1   5       33.66       24.83      3.17 o 
  -7  -1   5      126.43      129.65      7.68 o 
  -6  -1   5       63.16       51.06      3.37 o 
  -5  -1   5       21.19       23.51      2.08 o 
  -4  -1   5      345.91      368.64      6.58 o 
  -3  -1   5       23.89       49.70      2.19 o 
  -2  -1   5      192.78      220.86      8.64 o 
  -1  -1   5      571.36      585.80     11.01 o 
   0  -1   5     1327.52     1409.25     10.29 o 
   1  -1   5       40.12       57.37      2.48 o 
   2  -1   5      241.71      274.65      5.82 o 
   3  -1   5      845.99      860.78      9.46 o 
   4  -1   5      814.94      871.29     13.33 o 
   5  -1   5       83.78       92.04      4.75 o 
   6  -1   5      575.60      570.59     16.30 o 
   7  -1   5      399.33      381.10     13.72 o 
   8  -1   5      322.56      357.26     24.53 o 
   9  -1   5       86.71       64.62      7.07 o 
  10  -1   5        8.52        8.24      6.53 o 
  11  -1   5      135.41      123.70     17.73 o 
 -12   0   5      123.54      134.32     12.40 o 
 -11   0   5      126.84      129.82     11.29 o 
 -10   0   5       16.57       21.70      3.62 o 
  -9   0   5      284.65      252.13      9.18 o 
  -8   0   5       17.13       13.59      2.18 o 
  -7   0   5       16.50       16.26      2.44 o 
  -6   0   5     2799.58     2766.01     26.50 o 
  -5   0   5        0.87        0.56      1.21 o 
  -4   0   5     1090.69     1059.54     16.60 o 
  -3   0   5      492.51      506.52     10.99 o 
  -2   0   5        4.39        9.18      1.17 o 
  -1   0   5     1243.14     1189.10     15.45 o 
   0   0   5      988.03      912.38      9.28 o 
   1   0   5      132.88      166.50      3.85 o 
   2   0   5     1856.61     2073.94     15.87 o 
   3   0   5      802.38      756.23     15.66 o 
   4   0   5     2124.88     2104.98     26.41 o 
   5   0   5      834.93      856.92     18.82 o 
   6   0   5     1103.97     1131.68     30.18 o 
   7   0   5        0.85        3.25      2.26 o 
   8   0   5      769.17      772.42     36.03 o 
   9   0   5      407.14      385.72     27.38 o 
  10   0   5       79.24       73.10     12.88 o 
  11   0   5      277.05      294.97     26.96 o 
 -12   1   5      211.45      209.08     24.02 o 
 -11   1   5        0.69       -0.14      2.82 o 
 -10   1   5       38.89       32.37      4.27 o 
  -9   1   5       99.71      102.36      6.09 o 
  -8   1   5      185.32      186.43      6.79 o 
  -7   1   5     1238.93     1200.92     21.92 o 
  -6   1   5      170.62      183.23      7.54 o 
  -5   1   5     8236.70     8284.91     42.02 o 
  -4   1   5      206.99      195.73      6.00 o 
  -3   1   5       74.51       86.45      3.49 o 
  -2   1   5       62.46       46.72      2.73 o 
  -1   1   5      931.46      942.53     12.85 o 
   0   1   5     2277.99     2075.88     16.44 o 
   1   1   5      277.35      295.68      6.10 o 
   2   1   5      202.12      219.18      7.90 o 
   3   1   5     1515.70     1557.94     13.82 o 
   4   1   5        5.35        2.96      1.85 o 
   5   1   5      890.34      921.46     45.98 o 
   6   1   5      788.14      790.94     18.61 o 
   7   1   5       47.41       54.17      5.09 o 
   8   1   5       31.23       37.80      9.26 o 
   9   1   5        2.94       -1.50      5.08 o 
  10   1   5      300.81      339.08     27.42 o 
  11   1   5        4.53        4.99      5.16 o 
 -12   2   5       62.55       44.77      9.69 o 
 -11   2   5      103.53      103.42      6.88 o 
 -10   2   5      187.88      186.94      9.84 o 
  -9   2   5       31.24       31.41      4.20 o 
  -8   2   5       10.75        9.03      2.57 o 
  -7   2   5      221.84      240.37      9.57 o 
  -6   2   5      301.61      301.93     10.13 o 
  -5   2   5     1165.91     1195.35     18.65 o 
  -4   2   5     3476.53     3504.65     38.63 o 
  -3   2   5       96.27       93.44      4.07 o 
  -2   2   5      802.36      755.21     10.70 o 
  -1   2   5       10.46       11.01      1.46 o 
   0   2   5     5678.72     5796.86     38.66 o 
   1   2   5     3612.35     3537.25     31.85 o 
   2   2   5      257.72      293.38     14.52 o 
   3   2   5      628.32      661.01     23.85 o 
   4   2   5      368.38      368.95      7.90 o 
   5   2   5      580.78      545.23     17.09 o 
   6   2   5      105.78      100.75      6.83 o 
   7   2   5      789.64      821.22     19.18 o 
   8   2   5       30.87       27.32      7.53 o 
   9   2   5       50.43       37.97      9.57 o 
  10   2   5       85.33       71.89     13.45 o 
 -12   3   5      100.30       95.62      8.28 o 
 -11   3   5      220.39      214.71     11.01 o 
 -10   3   5      130.11      136.46     10.85 o 
  -9   3   5      988.56     1014.69     35.02 o 
  -8   3   5      159.97      141.64     11.63 o 
  -7   3   5      958.17      932.21     19.43 o 
  -6   3   5     2233.07     2124.21     27.66 o 
  -5   3   5      560.09      562.14     13.74 o 
  -4   3   5     5959.61     6129.22     48.76 o 
  -3   3   5      197.52      194.20      6.53 o 
  -2   3   5       14.88       12.96      2.15 o 
  -1   3   5       91.75       76.15      9.25 o 
   0   3   5      182.87      198.73     10.94 o 
   1   3   5     2202.12     2047.65     37.66 o 
   2   3   5     1808.67     1968.53     40.16 o 
   3   3   5       44.62       30.69      5.79 o 
   4   3   5        5.95       16.19      5.01 o 
   5   3   5       59.80       58.08      8.21 o 
   6   3   5      560.02      571.45     16.71 o 
   7   3   5      170.57      177.43     17.64 o 
   8   3   5       11.03       12.62      5.06 o 
   9   3   5        0.59        1.66      4.68 o 
  10   3   5       40.66       35.76     10.14 o 
 -11   4   5      151.59      157.15     10.06 o 
 -10   4   5      487.11      495.25     16.97 o 
  -9   4   5        7.77        3.94      2.32 o 
  -8   4   5      112.20      102.21      7.22 o 
  -7   4   5       58.00       63.17      5.64 o 
  -6   4   5      277.98      265.45     10.47 o 
  -5   4   5       75.60       71.27      6.25 o 
  -4   4   5       92.06      110.21      7.30 o 
  -3   4   5        0.08        2.79      5.76 o 
  -2   4   5      358.06      324.75     15.01 o 
  -1   4   5       99.70      111.12      8.86 o 
   0   4   5      183.62      185.21     12.09 o 
   1   4   5       43.19       58.78      7.26 o 
   2   4   5      435.37      441.92     20.50 o 
   3   4   5      987.73     1053.59     33.73 o 
   4   4   5       15.23        7.97      4.25 o 
   5   4   5      349.89      392.06     23.65 o 
   6   4   5     1486.44     1475.15     28.00 o 
   7   4   5       13.74        7.48      5.52 o 
   8   4   5       67.35       71.74     13.05 o 
   9   4   5      227.89      214.02     21.93 o 
  10   4   5        7.84        5.90      4.50 o 
 -11   5   5       33.33       29.92      4.79 o 
 -10   5   5      111.90      125.63      8.95 o 
  -9   5   5       74.38       75.56      6.82 o 
  -8   5   5      241.11      226.37     17.52 o 
  -7   5   5       29.18       21.20      3.60 o 
  -6   5   5       64.87       58.91      6.13 o 
  -5   5   5      947.63      961.22     27.76 o 
  -4   5   5      747.83      728.68     19.81 o 
  -3   5   5       59.62       66.19      5.96 o 
  -2   5   5       44.05       48.85     11.83 o 
  -1   5   5       42.08       62.29      7.85 o 
   0   5   5        5.84        2.75      2.33 o 
   1   5   5      327.68      346.13     18.68 o 
   2   5   5        1.06        5.48      3.33 o 
   3   5   5      422.97      468.91     23.69 o 
   4   5   5      887.84      909.36     35.03 o 
   5   5   5        3.07        7.55      5.16 o 
   6   5   5       15.33       22.32      5.28 o 
   7   5   5       11.16       16.21      7.70 o 
   8   5   5        1.74        1.30      4.71 o 
   9   5   5      181.11      156.61     19.57 o 
 -11   6   5       28.76       25.81      4.53 o 
 -10   6   5        5.52        3.14      3.40 o 
  -9   6   5      350.00      332.35     14.31 o 
  -8   6   5       56.25       67.73      6.49 o 
  -7   6   5       38.96       30.13      9.96 o 
  -6   6   5       24.69       21.33      4.68 o 
  -5   6   5       72.32       71.91      7.32 o 
  -4   6   5      136.44      127.62      9.09 o 
  -3   6   5     1163.50     1159.19     25.84 o 
  -2   6   5      179.96      164.01      9.65 o 
  -1   6   5      457.72      491.08     22.65 o 
   0   6   5      860.01      861.18     31.30 o 
   1   6   5       12.40       10.13      4.51 o 
   2   6   5      621.34      587.58     27.09 o 
   3   6   5        5.89       -0.08      4.36 o 
   4   6   5      116.99      126.71     14.24 o 
   5   6   5       27.08       26.75      6.82 o 
   6   6   5        0.59        1.28      4.46 o 
   7   6   5      355.66      350.90     26.89 o 
   8   6   5        4.85        9.87      6.76 o 
   9   6   5      374.85      381.81     21.72 o 
 -10   7   5        6.84        2.04      3.03 o 
  -9   7   5      181.04      162.10     10.53 o 
  -8   7   5        0.01       -0.66      2.83 o 
  -7   7   5       40.23       46.28     10.05 o 
  -6   7   5       61.39       73.80     11.73 o 
  -5   7   5       33.73       24.68     11.60 o 
  -4   7   5       15.29       14.86      4.02 o 
  -3   7   5        6.92       15.87      4.23 o 
  -2   7   5      587.80      553.88     21.69 o 
  -1   7   5       30.07       47.08      8.26 o 
   0   7   5       17.58       35.84      7.61 o 
   1   7   5       30.98       24.52      6.82 o 
   2   7   5       50.10       63.18     10.18 o 
   3   7   5       23.39       12.36      5.48 o 
   4   7   5      462.30      464.37     27.66 o 
   5   7   5      136.27      117.68     14.98 o 
   6   7   5      426.04      442.21     30.12 o 
   7   7   5      101.88      108.70     15.95 o 
   8   7   5       13.62        4.65      4.93 o 
  -9   8   5       84.76       89.72      8.25 o 
  -8   8   5        0.04       -2.74      4.48 o 
  -7   8   5       97.10      101.56     10.06 o 
  -6   8   5      187.78      184.49     13.06 o 
  -5   8   5        1.30        6.13      3.34 o 
  -4   8   5       37.02       36.82      5.99 o 
  -3   8   5      357.83      335.52     18.25 o 
  -2   8   5     1514.13     1491.80     32.53 o 
  -1   8   5      223.55      215.64     17.69 o 
   0   8   5      224.78      260.19     19.64 o 
   1   8   5       82.85       83.32     11.58 o 
   2   8   5       24.26       26.10      7.42 o 
   3   8   5      323.66      356.40     24.99 o 
   4   8   5       43.61       30.03      7.90 o 
   5   8   5       92.97       99.66     14.19 o 
   6   8   5        8.79        9.41      4.16 o 
   7   8   5      475.15      488.60     34.02 o 
  -9   9   5        0.30       -3.28      3.28 o 
  -8   9   5       46.25       58.60     15.80 o 
  -7   9   5       51.16       47.21      7.61 o 
  -6   9   5      470.02      455.04     21.14 o 
  -5   9   5       25.43       46.34      9.71 o 
  -4   9   5      123.51      131.71     10.94 o 
  -3   9   5     1104.91     1163.91     31.03 o 
  -2   9   5      158.85      145.28     11.03 o 
  -1   9   5      272.94      287.93     21.81 o 
   0   9   5        3.47        2.48      3.06 o 
   1   9   5       50.85       42.98      9.90 o 
   2   9   5      109.81      110.58     14.94 o 
   3   9   5        0.78        1.22      3.63 o 
   4   9   5      143.75      150.43     17.59 o 
   5   9   5       40.69       36.19      9.38 o 
   6   9   5        1.78       -7.21      7.21 o 
  -8  10   5       66.38       67.80      7.49 o 
  -7  10   5       68.64       77.61      9.74 o 
  -6  10   5        7.14        2.88      3.47 o 
  -5  10   5       10.30       23.10      6.10 o 
  -4  10   5      170.56      169.51     13.10 o 
  -3  10   5      119.76      111.03     10.45 o 
  -2  10   5      233.74      201.94     13.63 o 
  -1  10   5      149.12      161.24     17.31 o 
   0  10   5       13.95       28.57      8.73 o 
   1  10   5       61.90       88.49     13.77 o 
   2  10   5       72.56       54.97     11.41 o 
   3  10   5       60.64       73.40     12.75 o 
   4  10   5       58.70       65.47     12.67 o 
   5  10   5       29.30       33.47      9.79 o 
  -6  11   5      159.92      190.09     15.17 o 
  -5  11   5      450.74      480.60     23.16 o 
  -4  11   5       39.87       40.59      9.82 o 
  -3  11   5       85.72       72.77      8.94 o 
  -2  11   5       38.32       41.11      6.89 o 
  -1  11   5       37.08       36.91      9.40 o 
   0  11   5       32.24       36.41      9.59 o 
   1  11   5        1.01       -7.22      7.22 o 
   2  11   5      109.07      125.27     17.14 o 
   3  11   5       42.82       25.98     10.91 o 
  -4  12   5       74.73       92.96     10.84 o 
  -3  12   5       12.00       26.85     11.56 o 
  -2  12   5        0.30       -4.75      4.75 o 
  -1  12   5       26.39       21.89      8.44 o 
   0  12   5       83.21       72.50     13.79 o 
   1  12   5       29.29       39.77     11.42 o 
  -3 -12   6      112.85       91.57     14.17 o 
  -2 -12   6        3.70        7.66      4.12 o 
  -1 -12   6        4.16        9.76      6.13 o 
   0 -12   6      328.83      384.70     27.88 o 
   1 -12   6       62.92       54.65     11.75 o 
   2 -12   6        3.98        1.67      5.04 o 
   3 -12   6        3.30        8.98      5.23 o 
  -5 -11   6       15.40       27.96      7.86 o 
  -4 -11   6      165.23      174.44     18.16 o 
  -3 -11   6       48.61       38.61      9.03 o 
  -2 -11   6      196.75      209.00     19.34 o 
  -1 -11   6       54.29       66.23     11.79 o 
   0 -11   6        0.44       -3.31      4.79 o 
   1 -11   6      437.52      417.25     27.70 o 
   2 -11   6       23.26       20.77      7.49 o 
   3 -11   6       34.84       42.74     10.32 o 
   4 -11   6      103.26      111.91     15.91 o 
   5 -11   6       69.00       97.92     14.80 o 
  -6 -10   6        8.57       10.31      4.84 o 
  -5 -10   6        3.39        1.90      3.34 o 
  -4 -10   6       24.46       26.35      7.56 o 
  -3 -10   6      106.41       96.89      9.38 o 
  -2 -10   6       48.19       50.04      6.74 o 
  -1 -10   6       43.84       40.82      9.13 o 
   0 -10   6      210.30      208.41     13.66 o 
   1 -10   6      182.07      204.83     13.71 o 
   2 -10   6      182.30      193.01     13.55 o 
   3 -10   6       86.57       84.78      9.46 o 
   4 -10   6      172.44      188.68     13.89 o 
   5 -10   6       61.30       45.93     10.09 o 
   6 -10   6        6.23       12.39      7.17 o 
   7 -10   6       51.45       53.98     11.73 o 
  -8  -9   6       26.85       23.54      5.65 o 
  -7  -9   6       26.29       25.30      5.49 o 
  -6  -9   6      119.94      118.35     10.46 o 
  -5  -9   6       15.41        8.93      2.94 o 
  -4  -9   6        9.28        7.94      2.39 o 
  -3  -9   6        6.01        3.62      3.72 o 
  -2  -9   6      101.87       80.03      8.15 o 
  -1  -9   6       11.64       15.94      4.25 o 
   0  -9   6       19.11       15.56      3.95 o 
   1  -9   6        0.91       -1.39      3.38 o 
   2  -9   6      454.13      470.42     19.80 o 
   3  -9   6       31.60       29.55      5.87 o 
   4  -9   6      246.42      264.58     12.46 o 
   5  -9   6        0.01        2.58      4.02 o 
   6  -9   6       27.25       25.74      5.36 o 
   7  -9   6        1.64        1.15      5.88 o 
   8  -9   6      104.77       83.00     14.27 o 
  -8  -8   6      105.25      110.57     10.52 o 
  -7  -8   6      293.35      291.34     16.08 o 
  -6  -8   6        2.72        0.08      3.45 o 
  -5  -8   6       40.21       31.58      5.88 o 
  -4  -8   6       47.90       47.87      5.00 o 
  -3  -8   6     1464.09     1412.56     24.70 o 
  -2  -8   6      659.13      598.89     19.80 o 
  -1  -8   6        1.35        2.91      2.78 o 
   0  -8   6       22.62       22.18      4.64 o 
   1  -8   6      264.90      260.21     13.75 o 
   2  -8   6      190.23      192.19     12.09 o 
   3  -8   6      279.92      236.80     13.66 o 
   4  -8   6       38.76       47.21      6.56 o 
   5  -8   6      264.21      285.00     15.64 o 
   6  -8   6        5.73        2.56      2.84 o 
   7  -8   6       16.60       19.14      4.99 o 
   8  -8   6       14.74       15.47      6.79 o 
  -9  -7   6       62.62       77.70      8.99 o 
  -8  -7   6      345.69      375.51     28.68 o 
  -7  -7   6       12.43       14.14      5.37 o 
  -6  -7   6       25.78       15.91      6.05 o 
  -5  -7   6       12.03       12.04      2.55 o 
  -4  -7   6       49.45       50.66      4.71 o 
  -3  -7   6       48.34       48.66      4.55 o 
  -2  -7   6        1.78        3.69      2.47 o 
  -1  -7   6      934.01      978.28     23.48 o 
   0  -7   6     1323.00     1296.79     27.43 o 
   1  -7   6      258.01      258.93     12.69 o 
   2  -7   6        5.72        4.81      7.80 o 
   3  -7   6        4.76       13.54      2.96 o 
   4  -7   6     1792.42     1836.20     36.04 o 
   5  -7   6      163.70      163.46     11.44 o 
   6  -7   6       95.93       89.70      8.76 o 
   7  -7   6       56.88       59.01      7.48 o 
   8  -7   6       81.27       93.76      9.66 o 
   9  -7   6       95.23       80.87     13.92 o 
 -10  -6   6        9.70       13.15      7.86 o 
  -9  -6   6       10.13        9.53      3.53 o 
  -8  -6   6      288.80      297.49     38.05 o 
  -7  -6   6        3.16        2.13      1.88 o 
  -6  -6   6      224.43      197.40      9.12 o 
  -5  -6   6      191.74      171.63     10.50 o 
  -4  -6   6      142.76      142.75     11.87 o 
  -3  -6   6       27.38       18.54      2.78 o 
  -2  -6   6       35.90       43.69      3.83 o 
  -1  -6   6        0.74        3.78      1.94 o 
   0  -6   6      158.61      180.66      9.59 o 
   1  -6   6      111.35      122.10      8.10 o 
   2  -6   6      207.55      208.66     11.02 o 
   3  -6   6      683.30      686.81     19.98 o 
   4  -6   6      502.66      525.55     18.25 o 
   5  -6   6       25.03       24.84      4.68 o 
   6  -6   6      291.45      327.49     15.71 o 
   7  -6   6       15.68       15.16      4.38 o 
   8  -6   6       72.23       66.20      7.84 o 
   9  -6   6        0.33        2.47      4.83 o 
 -10  -5   6       29.15       27.96      4.39 o 
  -9  -5   6       62.90       55.62     10.11 o 
  -8  -5   6       63.97       74.82      7.75 o 
  -7  -5   6      269.77      266.22     11.99 o 
  -6  -5   6      637.15      663.64     25.35 o 
  -5  -5   6     1134.44     1179.40     19.69 o 
  -4  -5   6      397.37      396.05     13.79 o 
  -3  -5   6      235.86      243.22      6.91 o 
  -2  -5   6      572.40      611.56     10.47 o 
  -1  -5   6     2888.51     2965.71     26.75 o 
   0  -5   6      933.65      930.39     18.59 o 
   1  -5   6      562.52      573.06     16.12 o 
   2  -5   6     1359.72     1291.94     44.10 o 
   3  -5   6      982.67     1025.29     23.55 o 
   4  -5   6     1183.57     1225.03     26.39 o 
   5  -5   6      758.35      704.99     28.38 o 
   6  -5   6      277.76      287.14     25.24 o 
   7  -5   6      229.73      207.40     16.32 o 
   8  -5   6       40.92       45.60      6.51 o 
   9  -5   6      166.17      200.27     20.71 o 
  10  -5   6       38.17       53.20     11.94 o 
 -11  -4   6      121.37      123.73     11.60 o 
 -10  -4   6      141.69      151.56     12.13 o 
  -9  -4   6        2.36        3.80      2.94 o 
  -8  -4   6      151.27      155.94      8.43 o 
  -7  -4   6       40.10       40.99      3.45 o 
  -6  -4   6     1575.10     1536.24     22.22 o 
  -5  -4   6      164.23      148.71      5.44 o 
  -4  -4   6      594.53      587.55     10.31 o 
  -3  -4   6      635.95      618.41      9.84 o 
  -2  -4   6      229.55      220.00      4.91 o 
  -1  -4   6     1279.20     1213.60     13.11 o 
   0  -4   6      168.81      153.50      4.63 o 
   1  -4   6      448.64      433.47      7.57 o 
   2  -4   6      976.33     1064.84     20.82 o 
   3  -4   6       66.04       55.55      5.42 o 
   4  -4   6      261.49      269.13     11.94 o 
   5  -4   6      121.48      129.54      8.83 o 
   6  -4   6        0.27       -3.14      3.14 o 
   7  -4   6      707.60      656.29     21.18 o 
   8  -4   6      221.02      196.69     22.82 o 
   9  -4   6        8.34        6.80      5.26 o 
  10  -4   6       24.63       22.19      7.78 o 
 -11  -3   6       62.94       49.67      7.51 o 
 -10  -3   6       39.29       29.61      5.24 o 
  -9  -3   6        2.42        3.47      2.87 o 
  -8  -3   6      324.96      349.90     15.49 o 
  -7  -3   6      186.26      184.34      7.81 o 
  -6  -3   6       14.79       20.68      2.32 o 
  -5  -3   6     4218.58     4130.15     46.59 o 
  -4  -3   6      211.78      199.77      5.50 o 
  -3  -3   6     2863.38     2923.04     18.74 o 
  -2  -3   6     3404.51     3438.99     21.86 o 
  -1  -3   6      359.32      361.89      6.23 o 
   0  -3   6     1096.04     1052.69     10.55 o 
   1  -3   6       26.22       29.46      1.79 o 
   2  -3   6        7.33        2.65      2.34 o 
   3  -3   6       41.74       37.24      4.21 o 
   4  -3   6        0.32        2.94      1.56 o 
   5  -3   6     1217.53     1207.85     27.26 o 
   6  -3   6      757.09      750.68     20.89 o 
   7  -3   6      369.59      344.29     14.79 o 
   8  -3   6        7.66        5.87      2.99 o 
   9  -3   6        1.23        2.94      4.22 o 
  10  -3   6        9.81        9.00      5.87 o 
 -11  -2   6      340.84      320.76     17.84 o 
 -10  -2   6      477.45      487.20     20.62 o 
  -9  -2   6       58.03       67.99      7.49 o 
  -8  -2   6        6.37        7.58      7.79 o 
  -7  -2   6      451.65      420.76     12.27 o 
  -6  -2   6       13.28       13.19      2.33 o 
  -5  -2   6     1061.23     1065.30     13.37 o 
  -4  -2   6      825.44      862.82     12.40 o 
  -3  -2   6        1.01        3.75      0.77 o 
  -2  -2   6       71.59       84.09      8.68 o 
  -1  -2   6      496.36      427.76      7.83 o 
   0  -2   6     3572.57     3677.09     34.06 o 
   1  -2   6      337.53      312.38      6.45 o 
   2  -2   6     1851.02     2024.81     17.63 o 
   3  -2   6      623.37      619.75     13.06 o 
   4  -2   6      790.45      768.27     12.25 o 
   5  -2   6       11.37       11.94      1.65 o 
   6  -2   6      328.95      351.25     23.63 o 
   7  -2   6      251.46      241.12     12.10 o 
   8  -2   6      267.22      272.85     13.10 o 
   9  -2   6        7.76        9.67      6.39 o 
  10  -2   6       43.41       42.70     10.85 o 
 -11  -1   6       14.24       17.13      6.31 o 
 -10  -1   6       33.23       24.86      5.27 o 
  -9  -1   6       24.97       24.74      5.98 o 
  -8  -1   6      111.97      108.20      5.97 o 
  -7  -1   6      450.25      478.86     10.90 o 
  -6  -1   6       21.14       17.79      3.74 o 
  -5  -1   6       73.71       67.76      3.40 o 
  -4  -1   6       36.07       29.01      2.47 o 
  -3  -1   6       87.67       91.39      3.35 o 
  -2  -1   6      613.33      637.20     15.87 o 
  -1  -1   6     3927.67     4127.54     39.41 o 
   0  -1   6       32.99       45.85      1.81 o 
   1  -1   6       54.42       61.77      2.80 o 
   2  -1   6      213.90      202.10      5.39 o 
   3  -1   6      683.21      734.07      9.52 o 
   4  -1   6       97.41       99.73      4.71 o 
   5  -1   6       25.20       26.80      2.81 o 
   6  -1   6      352.28      389.66     14.30 o 
   7  -1   6       17.30       16.56      4.77 o 
   8  -1   6       87.89      104.50     13.80 o 
   9  -1   6      188.33      165.05     17.91 o 
  10  -1   6        5.84       11.49      5.68 o 
 -12   0   6       93.07      105.47     10.87 o 
 -11   0   6       12.34       12.68      4.68 o 
 -10   0   6     1067.62     1102.15     69.41 o 
  -9   0   6       24.94       25.26      3.92 o 
  -8   0   6        7.46        8.94      2.12 o 
  -7   0   6     1358.81     1394.53     20.60 o 
  -6   0   6       16.31       18.76      2.53 o 
  -5   0   6      985.18      957.19     12.44 o 
  -4   0   6       24.01       27.96      1.92 o 
  -3   0   6      154.71      140.82      4.00 o 
  -2   0   6       63.96       73.12      5.52 o 
  -1   0   6       93.35       79.73      2.53 o 
   0   0   6     1112.10     1072.47     11.43 o 
   1   0   6      908.25      959.66      9.93 o 
   2   0   6     2246.06     2338.62     18.32 o 
   3   0   6       91.12       76.89      4.28 o 
   4   0   6      515.15      542.11     11.73 o 
   5   0   6       61.74       69.75      5.92 o 
   6   0   6       15.77       16.61      3.60 o 
   7   0   6       35.77       38.87      4.97 o 
   8   0   6       34.08       32.52      7.97 o 
   9   0   6       52.86       42.90      9.55 o 
  10   0   6        1.26        7.84      5.29 o 
 -12   1   6      116.56      119.20     14.18 o 
 -11   1   6       65.02       73.63      6.98 o 
 -10   1   6      351.90      337.18     15.15 o 
  -9   1   6      430.19      412.64     17.01 o 
  -8   1   6      156.53      157.04      7.43 o 
  -7   1   6      128.25      143.59      6.91 o 
  -6   1   6       15.88       22.78      2.88 o 
  -5   1   6      274.39      270.76      8.80 o 
  -4   1   6      891.00      860.40     12.12 o 
  -3   1   6       23.03       16.21      1.58 o 
  -2   1   6       76.35       78.48      2.79 o 
  -1   1   6        1.36        1.49      0.94 o 
   0   1   6      114.37      118.32      3.90 o 
   1   1   6     1239.50     1292.71     13.78 o 
   2   1   6      809.49      726.64     12.22 o 
   3   1   6      237.61      199.74      6.22 o 
   4   1   6      249.31      241.06     17.97 o 
   5   1   6      204.91      198.41      9.95 o 
   6   1   6      611.35      585.40     17.30 o 
   7   1   6      358.56      360.13     16.22 o 
   8   1   6      296.56      281.56     22.66 o 
   9   1   6        2.06        3.43      6.40 o 
  10   1   6        3.47        9.90      7.71 o 
 -11   2   6       38.53       30.53      4.04 o 
 -10   2   6       38.03       33.02      4.41 o 
  -9   2   6      154.49      153.27      8.64 o 
  -8   2   6      363.09      352.21     12.38 o 
  -7   2   6      890.23      892.43     18.61 o 
  -6   2   6        8.11        5.08      2.08 o 
  -5   2   6      104.18       92.61      5.54 o 
  -4   2   6      493.81      502.31     10.31 o 
  -3   2   6      616.36      646.10     11.19 o 
  -2   2   6       25.56       22.87      2.02 o 
  -1   2   6     1413.96     1445.30     19.94 o 
   0   2   6       65.70       92.46      4.20 o 
   1   2   6     1090.24     1147.36     18.92 o 
   2   2   6     1199.72     1171.16     19.26 o 
   3   2   6       56.72       45.78      3.34 o 
   4   2   6      409.02      406.28     12.17 o 
   5   2   6      127.80      103.26      3.63 o 
   6   2   6      260.60      256.74     19.06 o 
   7   2   6      208.00      192.42     10.28 o 
   8   2   6       20.78       18.38      6.79 o 
   9   2   6       60.75       84.18     14.03 o 
  10   2   6        0.02       -1.40      5.67 o 
 -11   3   6        0.24       -0.78      2.49 o 
 -10   3   6        1.10        3.50      3.47 o 
  -9   3   6        7.62        4.62      2.58 o 
  -8   3   6      603.14      583.56     16.43 o 
  -7   3   6      442.06      392.60     12.92 o 
  -6   3   6      144.19      134.30      7.27 o 
  -5   3   6       18.10       10.05      2.95 o 
  -4   3   6      681.40      649.53     16.25 o 
  -3   3   6      113.47      105.53      5.54 o 
  -2   3   6     2089.46     1958.03     20.26 o 
  -1   3   6       56.63       67.96      4.52 o 
   0   3   6       32.00       40.92      5.34 o 
   1   3   6     2338.07     2311.53     41.56 o 
   2   3   6       72.66       67.66      7.89 o 
   3   3   6     1742.91     1758.83     42.31 o 
   4   3   6     3012.31     2987.62     39.23 o 
   5   3   6       25.23       27.37      2.80 o 
   6   3   6      818.34      779.57     20.98 o 
   7   3   6      481.08      493.08     29.39 o 
   8   3   6      108.88       89.39     13.78 o 
   9   3   6      277.50      302.97     25.84 o 
  10   3   6       10.01        7.29      5.60 o 
 -11   4   6       21.12       22.86      4.29 o 
 -10   4   6        0.15        2.73      2.39 o 
  -9   4   6       36.76       41.71      5.32 o 
  -8   4   6       10.74       13.23      3.70 o 
  -7   4   6     1826.78     1765.92     28.30 o 
  -6   4   6       31.29       34.28      5.74 o 
  -5   4   6       25.41       17.70      2.99 o 
  -4   4   6      737.35      748.74     16.02 o 
  -3   4   6       98.66       94.47      8.52 o 
  -2   4   6      145.74      148.69     10.36 o 
  -1   4   6      135.85      146.47     10.56 o 
   0   4   6      142.63      157.27     11.31 o 
   1   4   6     2521.90     2462.19     46.53 o 
   2   4   6     1377.43     1394.57     37.33 o 
   3   4   6       28.07       21.23      5.52 o 
   4   4   6        0.34        1.96      3.16 o 
   5   4   6        3.03       -5.65      5.65 o 
   6   4   6      305.96      301.26     13.59 o 
   7   4   6       37.86       30.02      8.54 o 
   8   4   6        5.80        2.19      4.15 o 
   9   4   6       24.57       32.30     10.43 o 
 -11   5   6       58.53       53.12      6.33 o 
 -10   5   6       24.86       24.39      4.33 o 
  -9   5   6        5.81        6.82      2.80 o 
  -8   5   6       74.83       76.24      6.92 o 
  -7   5   6        8.82       12.58      3.30 o 
  -6   5   6     1318.67     1255.90     23.73 o 
  -5   5   6      129.18      120.73     10.84 o 
  -4   5   6      807.61      780.76     20.76 o 
  -3   5   6     1196.73     1238.13     33.10 o 
  -2   5   6      455.88      482.85     20.72 o 
  -1   5   6     1446.14     1487.48     36.48 o 
   0   5   6     1362.50     1470.50     37.17 o 
   1   5   6     1159.66     1183.94     35.03 o 
   2   5   6      823.67      792.32     30.11 o 
   3   5   6       10.93        9.52      4.16 o 
   4   5   6      428.58      454.77     25.41 o 
   5   5   6       45.69       32.71      7.83 o 
   6   5   6      174.00      169.65      9.12 o 
   7   5   6      129.27      114.64     10.83 o 
   8   5   6       12.20        3.15      4.22 o 
   9   5   6       96.91       97.61     16.33 o 
 -10   6   6        0.04        2.41      3.47 o 
  -9   6   6      385.43      366.85     15.27 o 
  -8   6   6      443.41      404.75     15.40 o 
  -7   6   6      616.25      591.50     20.32 o 
  -6   6   6      364.09      339.12     15.68 o 
  -5   6   6       51.37       46.54      6.86 o 
  -4   6   6       10.67        7.98      4.74 o 
  -3   6   6       30.98       33.81      5.12 o 
  -2   6   6       92.32       75.46      9.25 o 
  -1   6   6       76.11       69.33      8.95 o 
   0   6   6      392.16      374.58     20.78 o 
   1   6   6        2.43        0.24      3.43 o 
   2   6   6      321.60      333.74     20.94 o 
   3   6   6       44.90       38.41      7.35 o 
   4   6   6      938.64      948.13     38.20 o 
   5   6   6        6.21       -4.38      5.12 o 
   6   6   6       49.37       55.67     10.47 o 
   7   6   6       25.85       46.99     10.78 o 
   8   6   6        0.32       -5.16      6.46 o 
 -10   7   6        7.93       -0.47      3.93 o 
  -9   7   6        0.31        3.11      3.23 o 
  -8   7   6        0.35        3.77      2.97 o 
  -7   7   6       45.54       38.78      6.13 o 
  -6   7   6      161.66      160.45     11.62 o 
  -5   7   6       26.54       21.75      4.72 o 
  -4   7   6      259.56      248.48     13.26 o 
  -3   7   6      433.36      408.68     16.78 o 
  -2   7   6      123.73      138.68     13.43 o 
  -1   7   6      105.93      117.73     12.75 o 
   0   7   6      171.63      158.55     14.92 o 
   1   7   6       34.07       21.61      6.61 o 
   2   7   6        8.12       11.29      5.43 o 
   3   7   6       28.31       16.88      5.71 o 
   4   7   6        2.70        6.69      5.18 o 
   5   7   6      207.48      222.12     21.04 o 
   6   7   6        1.14        3.80      5.20 o 
   7   7   6       35.33       45.49     10.57 o 
   8   7   6       45.91       55.02     11.99 o 
  -9   8   6      131.51      141.25     14.54 o 
  -8   8   6        1.48        1.98      2.81 o 
  -7   8   6      120.00      110.63     10.51 o 
  -6   8   6      115.57      114.80     10.35 o 
  -5   8   6      116.37      123.65     10.48 o 
  -4   8   6      121.82      108.06      9.47 o 
  -3   8   6       30.85       34.24      5.65 o 
  -2   8   6       31.74       38.20      8.26 o 
  -1   8   6      373.49      366.67     23.25 o 
   0   8   6       45.85       43.68      8.88 o 
   1   8   6       97.31      103.03     12.99 o 
   2   8   6       64.01       80.32     12.07 o 
   3   8   6       13.71       12.30      5.85 o 
   4   8   6       63.95       70.33     12.04 o 
   5   8   6        1.29        3.86      5.62 o 
   6   8   6        4.24       -2.35      5.38 o 
   7   8   6       41.94       41.28     10.15 o 
  -8   9   6       20.56       25.01      8.75 o 
  -7   9   6        0.35        9.44      4.32 o 
  -6   9   6       16.09       15.18      4.86 o 
  -5   9   6       18.71       23.60      5.71 o 
  -4   9   6        6.03        2.78      3.90 o 
  -3   9   6      358.68      349.70     19.39 o 
  -2   9   6      251.03      234.78     19.88 o 
  -1   9   6      293.13      304.15     22.23 o 
   0   9   6       28.88       21.53      6.67 o 
   1   9   6       36.94       35.54      9.12 o 
   2   9   6       12.65       15.35      6.53 o 
   3   9   6      175.12      149.04     17.49 o 
   4   9   6       11.72        9.74      6.62 o 
   5   9   6       96.62       91.65     14.95 o 
   6   9   6        1.02        0.56      6.24 o 
  -7  10   6      113.42      116.59     11.69 o 
  -6  10   6       31.87       37.48      7.35 o 
  -5  10   6      335.07      341.78     18.89 o 
  -4  10   6       43.53       39.33      6.61 o 
  -3  10   6        0.46        1.08      3.29 o 
  -2  10   6        3.47        5.30      5.30 o 
  -1  10   6       70.36       90.35     13.41 o 
   0  10   6       12.95       21.09      7.54 o 
   1  10   6        1.49       -0.96      4.50 o 
   2  10   6       56.84       50.65     10.49 o 
   3  10   6        0.24        2.57      5.31 o 
   4  10   6      121.43      127.23     18.28 o 
  -5  11   6       11.93       10.80      5.08 o 
  -4  11   6      295.96      269.07     20.41 o 
  -3  11   6      243.95      267.73     16.95 o 
  -2  11   6       89.11       86.57     13.88 o 
  -1  11   6      110.20       99.44     14.82 o 
   0  11   6      190.00      200.80     20.92 o 
   1  11   6       74.00       80.30     13.64 o 
   2  11   6      208.56      229.88     23.19 o 
   3  11   6       52.86       42.42     11.96 o 
  -2 -12   7        0.16        1.99      4.56 o 
  -1 -12   7       90.55      101.27     14.45 o 
   0 -12   7       61.91       60.79     11.40 o 
   1 -12   7        0.00       -4.76      4.76 o 
   2 -12   7       91.69      101.70     15.69 o 
  -4 -11   7       13.09       10.32      5.40 o 
  -3 -11   7        0.03       -3.03      3.75 o 
  -2 -11   7      111.11      130.53     11.46 o 
  -1 -11   7        2.50        3.30      3.51 o 
   0 -11   7        0.03        4.33      3.92 o 
   1 -11   7        7.47        3.89      4.20 o 
   2 -11   7        0.88        6.92      5.78 o 
   3 -11   7        0.68        0.94      7.83 o 
   4 -11   7        7.53       14.32      3.60 o 
   5 -11   7        5.91       -3.18      5.48 o 
  -6 -10   7        3.91       -1.05      6.47 o 
  -5 -10   7       14.50       18.67      6.79 o 
  -4 -10   7        8.05        5.59      3.77 o 
  -3 -10   7        2.13        2.48      2.74 o 
  -2 -10   7      154.88      180.71     12.57 o 
  -1 -10   7       49.46       50.62      7.14 o 
   0 -10   7      160.15      167.11     13.77 o 
   1 -10   7        8.16        6.75      4.66 o 
   2 -10   7       51.84       47.77      7.44 o 
   3 -10   7      558.40      600.08     29.42 o 
   4 -10   7        5.67        5.73      4.99 o 
   5 -10   7      396.70      382.32     19.97 o 
   6 -10   7       26.73       27.83      7.98 o 
  -7  -9   7      132.48      144.30     18.12 o 
  -6  -9   7      292.89      310.57     13.29 o 
  -5  -9   7        0.14       -1.12      2.37 o 
  -4  -9   7        7.49        7.50      2.34 o 
  -3  -9   7       11.87        5.87      3.26 o 
  -2  -9   7      187.77      214.03     12.79 o 
  -1  -9   7     1286.57     1237.45     30.76 o 
   0  -9   7       83.32       89.22      8.72 o 
   1  -9   7        7.41        3.57      5.73 o 
   2  -9   7        0.13        0.15      3.32 o 
   3  -9   7        7.23        8.04      4.07 o 
   4  -9   7        3.00       -2.01      3.30 o 
   5  -9   7       71.61       65.58      8.13 o 
   6  -9   7       27.44       35.91      7.14 o 
   7  -9   7        0.08       -0.66      6.33 o 
  -8  -8   7        1.15       -6.86      6.92 o 
  -7  -8   7       11.62       -0.50      4.27 o 
  -6  -8   7      203.38      204.15     10.33 o 
  -5  -8   7      122.42      114.13      7.57 o 
  -4  -8   7      239.74      272.58     11.18 o 
  -3  -8   7      174.00      166.49     12.59 o 
  -2  -8   7       58.68       51.34      4.87 o 
  -1  -8   7       79.28       79.17     15.02 o 
   0  -8   7      159.89      139.31     10.00 o 
   1  -8   7      658.69      679.14     22.11 o 
   2  -8   7       67.67       70.74      7.63 o 
   3  -8   7      698.00      668.65     20.37 o 
   4  -8   7       23.96       41.20      6.28 o 
   5  -8   7        2.29        4.31      3.35 o 
   6  -8   7        1.01       -2.05      3.28 o 
   7  -8   7        1.20        4.67      3.26 o 
   8  -8   7       15.72       16.39      7.13 o 
  -9  -7   7        0.37        3.37      6.18 o 
  -8  -7   7        0.49       11.97      7.52 o 
  -7  -7   7      154.33      179.43     15.83 o 
  -6  -7   7       79.74       85.99      6.38 o 
  -5  -7   7      215.00      233.41     10.14 o 
  -4  -7   7       79.63       76.99      5.70 o 
  -3  -7   7      179.49      190.66      8.63 o 
  -2  -7   7     1171.10     1147.35     20.20 o 
  -1  -7   7      113.40      111.58      7.20 o 
   0  -7   7      356.95      342.40     14.32 o 
   1  -7   7      120.83      131.58      9.31 o 
   2  -7   7        3.05        5.43      2.90 o 
   3  -7   7       41.52       41.87      6.72 o 
   4  -7   7        2.46        2.08      2.84 o 
   5  -7   7      141.84      143.13     15.77 o 
   6  -7   7       15.20       23.12      5.39 o 
   7  -7   7       32.56       31.78      5.86 o 
   8  -7   7        4.27        2.57      3.18 o 
   9  -7   7       10.86        1.09      4.06 o 
 -10  -6   7       46.88       60.76     12.70 o 
  -9  -6   7      150.76      159.92     19.23 o 
  -8  -6   7      365.22      355.00     16.76 o 
  -7  -6   7       38.16       36.15      4.25 o 
  -6  -6   7      145.25      156.55      8.11 o 
  -5  -6   7       65.20       56.78      4.90 o 
  -4  -6   7        3.16        5.60      2.02 o 
  -3  -6   7        0.25       -0.35      1.83 o 
  -2  -6   7      365.09      346.18     10.39 o 
  -1  -6   7       19.74       23.24      3.27 o 
   0  -6   7      253.35      253.33      8.20 o 
   1  -6   7      245.19      224.37     11.16 o 
   2  -6   7     1049.78     1007.85     23.55 o 
   3  -6   7       58.60       56.13      6.16 o 
   4  -6   7      210.32      197.70     11.65 o 
   5  -6   7      660.95      710.76     54.13 o 
   6  -6   7      461.74      413.12     17.98 o 
   7  -6   7       12.81        8.85      4.32 o 
   8  -6   7       25.73       30.33      5.71 o 
   9  -6   7       36.02       30.74      8.62 o 
 -10  -5   7        0.48       -3.79      7.22 o 
  -9  -5   7      494.13      536.91     33.74 o 
  -8  -5   7        8.46        9.27      3.45 o 
  -7  -5   7      117.75       87.91      6.03 o 
  -6  -5   7      886.03      863.82     20.39 o 
  -5  -5   7      118.64      125.65      6.53 o 
  -4  -5   7     2075.14     1997.96     31.36 o 
  -3  -5   7      314.60      320.81      7.74 o 
  -2  -5   7       54.84       52.47      2.74 o 
  -1  -5   7      734.82      727.28     13.42 o 
   0  -5   7        0.92        2.69      1.25 o 
   1  -5   7      139.38      129.40      6.13 o 
   2  -5   7      119.76      105.05      8.50 o 
   3  -5   7      291.00      292.44     12.79 o 
   4  -5   7      139.48      126.47      8.92 o 
   5  -5   7      201.82      199.19     11.69 o 
   6  -5   7       10.29        7.39      6.21 o 
   7  -5   7      340.55      364.40     16.94 o 
   8  -5   7        8.88       14.91      4.20 o 
   9  -5   7       25.33       13.63      6.09 o 
 -10  -4   7       53.41       39.48     10.46 o 
  -9  -4   7       55.98       53.75     11.44 o 
  -8  -4   7      288.23      301.64     11.37 o 
  -7  -4   7       64.40       55.94      5.39 o 
  -6  -4   7        6.37        7.54      2.13 o 
  -5  -4   7       44.59       52.98      4.19 o 
  -4  -4   7     1271.14     1283.13     20.50 o 
  -3  -4   7      232.50      245.18      5.95 o 
  -2  -4   7      128.47      123.78      3.74 o 
  -1  -4   7      203.21      235.06      5.82 o 
   0  -4   7      166.31      145.97      4.48 o 
   1  -4   7      751.80      706.65     16.29 o 
   2  -4   7      644.89      666.96     17.05 o 
   3  -4   7     1803.98     1791.24     29.69 o 
   4  -4   7      804.22      794.73     21.04 o 
   5  -4   7      121.16      120.02      8.78 o 
   6  -4   7     1060.07     1042.84     26.26 o 
   7  -4   7      419.97      382.74     17.74 o 
   8  -4   7      198.40      177.23     11.85 o 
   9  -4   7        3.02       -2.94      5.22 o 
  10  -4   7       13.24        9.74      7.24 o 
 -11  -3   7        2.29        8.78      6.90 o 
 -10  -3   7      205.62      247.73     15.01 o 
  -9  -3   7       29.08       35.98      5.68 o 
  -8  -3   7      174.51      213.39     12.09 o 
  -7  -3   7       70.15       77.00      4.36 o 
  -6  -3   7       61.71       68.67      3.89 o 
  -5  -3   7       79.84       74.85      3.70 o 
  -4  -3   7        0.13        1.80      0.93 o 
  -3  -3   7     1232.71     1299.60     23.74 o 
  -2  -3   7      268.00      283.44     13.06 o 
  -1  -3   7       90.22       89.38      4.37 o 
   0  -3   7        4.68        3.24      0.99 o 
   1  -3   7       50.97       37.34      2.45 o 
   2  -3   7        1.22        3.83      1.67 o 
   3  -3   7      335.85      373.13     13.12 o 
   4  -3   7       16.84       16.50      2.37 o 
   5  -3   7       21.59        7.62      3.17 o 
   6  -3   7       77.06       71.79      7.08 o 
   7  -3   7      554.43      566.51     19.68 o 
   8  -3   7        8.84        7.55      3.08 o 
   9  -3   7       31.76       28.69      8.97 o 
  10  -3   7       46.40       48.03     11.29 o 
 -11  -2   7      127.57      160.10     19.92 o 
 -10  -2   7      212.18      204.82     18.61 o 
  -9  -2   7       26.50       25.08      4.93 o 
  -8  -2   7      604.78      601.77     14.57 o 
  -7  -2   7      292.66      268.91      9.57 o 
  -6  -2   7     1554.15     1521.84     23.60 o 
  -5  -2   7        1.34        1.18      0.84 o 
  -4  -2   7      384.48      351.56      9.20 o 
  -3  -2   7      536.33      462.24     20.83 o 
  -2  -2   7       71.88       88.33      9.31 o 
  -1  -2   7      665.65      656.55     23.34 o 
   0  -2   7      212.69      268.77      6.86 o 
   1  -2   7      198.94      198.14      6.10 o 
   2  -2   7     4960.70     5088.31     34.35 o 
   3  -2   7        0.91        0.96      0.91 o 
   4  -2   7      265.19      261.63      5.74 o 
   5  -2   7       40.14       30.92      4.61 o 
   6  -2   7      370.17      329.84     14.15 o 
   7  -2   7     1031.19     1028.46     25.83 o 
   8  -2   7       20.29       21.96      7.24 o 
   9  -2   7      267.00      336.49     26.07 o 
  10  -2   7       10.44        4.56      4.54 o 
 -11  -1   7       26.65       33.22      6.11 o 
 -10  -1   7       40.07       38.86      6.02 o 
  -9  -1   7       69.44       78.80      8.17 o 
  -8  -1   7       81.53       73.31      6.43 o 
  -7  -1   7       17.85       18.24      2.78 o 
  -6  -1   7       16.75       11.06      1.65 o 
  -5  -1   7     1283.23     1253.13     18.24 o 
  -4  -1   7      585.42      578.12      6.07 o 
  -3  -1   7      593.34      698.64     18.35 o 
  -2  -1   7      151.79      170.99      8.97 o 
  -1  -1   7       20.14       18.10      3.32 o 
   0  -1   7      613.68      604.85      8.28 o 
   1  -1   7     1084.03     1150.27     14.05 o 
   2  -1   7      274.37      271.71      6.67 o 
   3  -1   7      605.32      668.67      9.92 o 
   4  -1   7        2.18        3.03      1.16 o 
   5  -1   7      163.77      177.99      9.85 o 
   6  -1   7      430.77      396.93     15.24 o 
   7  -1   7        0.55        0.56      3.21 o 
   8  -1   7      262.35      289.35     22.91 o 
   9  -1   7       40.82       31.60      8.93 o 
  10  -1   7        3.11        8.23      5.97 o 
 -11   0   7      111.41       99.04     10.01 o 
 -10   0   7      297.66      324.25     13.64 o 
  -9   0   7       26.95       33.65      4.75 o 
  -8   0   7        0.01       -1.29      1.78 o 
  -7   0   7     2427.99     2442.07     28.48 o 
  -6   0   7      154.44      148.25      5.48 o 
  -5   0   7      263.05      259.47      6.32 o 
  -4   0   7       22.30       27.35      1.74 o 
  -3   0   7       15.36       15.78      1.55 o 
  -2   0   7      261.55      246.16     10.60 o 
  -1   0   7        4.02        2.31      0.94 o 
   0   0   7        4.26        0.17      1.61 o 
   1   0   7        0.87        0.88      0.87 o 
   2   0   7      580.09      566.45     11.34 o 
   3   0   7     1165.82     1129.14     17.02 o 
   4   0   7      304.78      308.17     12.56 o 
   5   0   7     1235.40     1232.10     25.70 o 
   6   0   7        0.67        1.17      2.31 o 
   7   0   7        4.46        4.00      4.96 o 
   8   0   7      167.83      164.25     17.75 o 
   9   0   7       40.61       30.88      9.81 o 
  10   0   7       12.60       13.27      7.01 o 
 -11   1   7       92.79      102.16      9.01 o 
 -10   1   7       15.10       14.56      4.23 o 
  -9   1   7       26.72       23.97      4.58 o 
  -8   1   7     1175.12     1150.57     25.09 o 
  -7   1   7      197.69      170.78      7.92 o 
  -6   1   7     1574.85     1542.49     23.05 o 
  -5   1   7      271.85      254.71      6.68 o 
  -4   1   7        4.38        4.00      1.07 o 
  -3   1   7      238.92      201.35      5.05 o 
  -2   1   7      781.45      824.33     13.38 o 
  -1   1   7     1559.19     1531.36     13.83 o 
   0   1   7      146.95      136.51      4.44 o 
   1   1   7        0.18        1.25      1.19 o 
   2   1   7      132.65      116.02      5.34 o 
   3   1   7      139.14      126.41      6.35 o 
   4   1   7      740.13      742.43     19.36 o 
   5   1   7       68.52       59.60      8.12 o 
   6   1   7       25.89       23.71      4.23 o 
   7   1   7        1.15        1.90      2.23 o 
   8   1   7        1.67       -5.57      5.57 o 
   9   1   7        2.84        7.03      6.54 o 
  10   1   7      119.04      162.28     20.03 o 
 -11   2   7       49.67       70.08      7.35 o 
 -10   2   7       87.42       91.44      8.85 o 
  -9   2   7       36.48       34.15      5.98 o 
  -8   2   7      217.80      214.30      9.42 o 
  -7   2   7      369.06      371.54     14.68 o 
  -6   2   7       65.39       61.82      7.53 o 
  -5   2   7      396.49      368.88     12.73 o 
  -4   2   7      304.91      322.15      8.28 o 
  -3   2   7      291.52      275.72      7.47 o 
  -2   2   7        0.66        0.87      1.00 o 
  -1   2   7       54.29       68.43      3.68 o 
   0   2   7      689.50      699.81     16.26 o 
   1   2   7      739.30      818.95     38.32 o 
   2   2   7       84.78       96.92      5.25 o 
   3   2   7       73.29       68.99      4.85 o 
   4   2   7     2435.10     2356.94     24.08 o 
   5   2   7      121.35      121.19      8.50 o 
   6   2   7       17.82       12.29      3.38 o 
   7   2   7      394.93      356.94     21.04 o 
   8   2   7       59.74       66.46     11.74 o 
   9   2   7       61.48       57.82     12.10 o 
 -11   3   7        6.43        2.63      3.15 o 
 -10   3   7      627.95      626.04     19.04 o 
  -9   3   7       39.69       37.90      4.65 o 
  -8   3   7       45.91       51.32      5.31 o 
  -7   3   7     1103.39     1085.21     43.07 o 
  -6   3   7       30.67       30.80      4.51 o 
  -5   3   7      506.54      480.91     15.41 o 
  -4   3   7      227.28      224.46      7.53 o 
  -3   3   7        9.14       10.14      1.83 o 
  -2   3   7      499.76      465.79     10.15 o 
  -1   3   7      138.91      151.36     10.54 o 
   0   3   7        2.12        0.84      1.58 o 
   1   3   7       22.60       20.87      4.40 o 
   2   3   7       40.13       47.26      4.67 o 
   3   3   7      371.90      389.11     15.84 o 
   4   3   7      503.31      467.39     11.43 o 
   5   3   7       96.63       90.82      7.61 o 
   6   3   7       99.04      100.34      8.30 o 
   7   3   7       62.01       51.92     10.24 o 
   8   3   7       92.14       74.92     12.67 o 
   9   3   7        4.33       10.42      7.51 o 
 -11   4   7        0.05       -1.17      2.68 o 
 -10   4   7       51.69       50.36      6.09 o 
  -9   4   7      160.97      164.06      9.72 o 
  -8   4   7      102.76       80.09      6.56 o 
  -7   4   7       78.90       74.13      6.25 o 
  -6   4   7       15.12       18.64      3.70 o 
  -5   4   7     1458.57     1470.60     27.62 o 
  -4   4   7        3.25        4.10      7.60 o 
  -3   4   7      154.91      154.54      8.57 o 
  -2   4   7        0.37        2.04      2.13 o 
  -1   4   7       29.34       31.40      5.43 o 
   0   4   7     1913.59     1934.57     40.41 o 
   1   4   7        3.53        6.08      3.65 o 
   2   4   7      578.98      580.72     24.72 o 
   3   4   7      387.25      384.35     21.54 o 
   4   4   7       31.90       25.25      6.83 o 
   5   4   7      361.62      349.44     15.16 o 
   6   4   7      703.30      682.47     21.33 o 
   7   4   7       77.51       74.41     12.73 o 
   8   4   7      216.36      191.59     20.69 o 
   9   4   7       92.02      100.70     15.90 o 
 -10   5   7        0.16       -3.00      3.02 o 
  -9   5   7      157.74      172.82     10.45 o 
  -8   5   7       92.13       89.23      9.55 o 
  -7   5   7        3.79        6.87      3.18 o 
  -6   5   7      717.22      665.06     17.57 o 
  -5   5   7      264.30      266.22     10.77 o 
  -4   5   7      128.42      127.05      9.91 o 
  -3   5   7      504.77      489.50     21.11 o 
  -2   5   7      172.84      197.03     13.33 o 
  -1   5   7      149.22      139.47     11.51 o 
   0   5   7        8.71       15.73      5.04 o 
   1   5   7       39.87       27.36      6.46 o 
   2   5   7      453.46      426.77     22.54 o 
   3   5   7      142.94      136.54     13.93 o 
   4   5   7        1.03       -0.13      3.73 o 
   5   5   7      135.24      122.36     14.70 o 
   6   5   7        1.63        5.18      3.28 o 
   7   5   7       83.86       97.06     15.45 o 
   8   5   7        5.90        3.52      6.26 o 
 -10   6   7      103.68       89.57      7.99 o 
  -9   6   7       96.67       89.71      9.49 o 
  -8   6   7       28.73       31.02      4.58 o 
  -7   6   7      119.47      124.39     13.11 o 
  -6   6   7       90.17      103.22      7.44 o 
  -5   6   7      156.16      166.15     10.80 o 
  -4   6   7      400.78      405.58     21.18 o 
  -3   6   7       18.26       18.28      5.55 o 
  -2   6   7      448.26      447.36     22.06 o 
  -1   6   7      270.43      281.63     17.85 o 
   0   6   7       40.33       35.03      7.37 o 
   1   6   7      431.73      425.85     23.22 o 
   2   6   7        3.27        5.58      4.48 o 
   3   6   7      209.93      250.00     19.36 o 
   4   6   7       84.14       75.53     11.95 o 
   5   6   7        0.01        2.29      4.66 o 
   6   6   7      862.61      954.66     43.29 o 
   7   6   7       10.23       11.14      5.52 o 
   8   6   7       76.96       94.97     15.91 o 
  -9   7   7       34.11       30.36      6.71 o 
  -8   7   7       75.04       70.07      7.00 o 
  -7   7   7       21.20       11.80      6.20 o 
  -6   7   7       62.10       62.08      7.71 o 
  -5   7   7       28.16       39.67      6.01 o 
  -4   7   7       40.41       60.54      9.10 o 
  -3   7   7       11.61       12.49      4.76 o 
  -2   7   7        0.58        5.33      4.24 o 
  -1   7   7        7.36        3.68      3.64 o 
   0   7   7       91.15       93.05     11.68 o 
   1   7   7        0.24       -1.46      3.54 o 
   2   7   7      371.06      335.13     22.97 o 
   3   7   7        0.35       -1.37      4.45 o 
   4   7   7       35.95       44.40      9.77 o 
   5   7   7       45.02       38.92      9.04 o 
   6   7   7       47.12       58.02     12.45 o 
   7   7   7       15.82       13.92      7.11 o 
  -9   8   7       31.77       52.05      9.47 o 
  -8   8   7      209.59      246.42     15.95 o 
  -7   8   7        0.03        0.58      2.84 o 
  -6   8   7      211.39      200.79     13.73 o 
  -5   8   7      506.90      514.43     21.00 o 
  -4   8   7        0.12       -3.13      3.13 o 
  -3   8   7      408.24      462.19     25.97 o 
  -2   8   7        0.33       -2.72      3.70 o 
  -1   8   7      121.28      131.11     14.40 o 
   0   8   7        4.31       -0.08      4.91 o 
   1   8   7      175.55      187.37     17.63 o 
   2   8   7      320.65      337.27     24.33 o 
   3   8   7       91.02      103.93     14.38 o 
   4   8   7        6.16       12.56      6.61 o 
   5   8   7       55.52       40.79     10.01 o 
   6   8   7       10.09       19.49      8.32 o 
  -8   9   7       21.23       35.10      5.57 o 
  -7   9   7       54.10       53.63      7.73 o 
  -6   9   7      173.33      176.15     13.46 o 
  -5   9   7        0.21        4.00      3.42 o 
  -4   9   7       62.25       84.56     12.10 o 
  -3   9   7       29.70       20.43      6.65 o 
  -2   9   7        2.48        1.92      5.36 o 
  -1   9   7        5.23        1.14      4.91 o 
   0   9   7       45.74       43.06      8.79 o 
   1   9   7       64.09       60.51     11.33 o 
   2   9   7       17.95       12.33      4.94 o 
   3   9   7        5.02        2.28      4.80 o 
   4   9   7        2.37        6.18      5.51 o 
   5   9   7       58.87       48.47     10.89 o 
  -6  10   7       30.87       37.06      6.76 o 
  -5  10   7      163.99      142.38     12.63 o 
  -4  10   7       64.41       54.52     10.45 o 
  -3  10   7        7.07       17.57      7.80 o 
  -2  10   7      203.17      200.88     19.70 o 
  -1  10   7        4.63        9.15      4.92 o 
   0  10   7      108.29      114.19     15.53 o 
   1  10   7        0.24        3.42      4.45 o 
   2  10   7        7.50        9.48      5.62 o 
   3  10   7       41.03       47.20     11.02 o 
   4  10   7        1.84       -3.63      6.02 o 
  -4  11   7       21.81       19.90      7.89 o 
  -3  11   7      464.40      495.23     32.22 o 
  -2  11   7        3.08       -7.98      7.98 o 
  -1  11   7       10.69       10.37      5.93 o 
   0  11   7       55.55       42.35     10.37 o 
   1  11   7        0.00       -6.20      6.20 o 
  -4 -11   8       61.77       74.09     13.25 o 
  -3 -11   8      104.23       83.06     13.79 o 
  -2 -11   8        0.22       -3.08      3.08 o 
  -1 -11   8        5.72        4.11      3.52 o 
   0 -11   8        5.76       -1.68      3.62 o 
   1 -11   8      200.71      205.96     14.80 o 
   2 -11   8       52.42       61.17     12.04 o 
   3 -11   8       33.72       37.44      5.48 o 
   4 -11   8       26.82       25.67      8.26 o 
  -5 -10   8      171.23      170.40     13.02 o 
  -4 -10   8       48.62       33.57      9.19 o 
  -3 -10   8       75.30       59.86      7.52 o 
  -2 -10   8       11.58        6.97      3.46 o 
  -1 -10   8       30.76       29.26      5.96 o 
   0 -10   8      137.18      123.17     12.91 o 
   1 -10   8      183.91      163.98     12.51 o 
   2 -10   8       11.30       14.20      8.11 o 
   3 -10   8        3.57       -1.88      2.82 o 
   4 -10   8        2.95        5.38      4.07 o 
   5 -10   8        2.94       11.66      4.09 o 
  -7  -9   8        1.88       -5.66      7.28 o 
  -6  -9   8        0.00        1.48      6.84 o 
  -5  -9   8       75.28       74.19      8.49 o 
  -4  -9   8       28.44       26.69      4.09 o 
  -3  -9   8        4.85        4.17      2.16 o 
  -2  -9   8       19.72       18.68      4.39 o 
  -1  -9   8        6.89        9.11      3.58 o 
   0  -9   8      573.48      574.55     27.12 o 
   1  -9   8      103.41       87.20      8.88 o 
   2  -9   8      311.85      323.34     16.75 o 
   3  -9   8       23.06       39.41     10.83 o 
   4  -9   8        0.01       -2.59      3.13 o 
   5  -9   8       11.19       24.70      5.55 o 
   6  -9   8       25.18       21.35      5.42 o 
  -8  -8   8      217.78      264.70     24.70 o 
  -7  -8   8        3.27       -4.09      4.09 o 
  -6  -8   8        4.27        2.14      3.25 o 
  -5  -8   8       73.15       75.77      8.17 o 
  -4  -8   8        0.12       -2.56      2.94 o 
  -3  -8   8      215.83      214.37      9.81 o 
  -2  -8   8        1.07       -0.62      2.19 o 
  -1  -8   8      355.00      369.48     24.45 o 
   0  -8   8      229.39      222.46     15.10 o 
   1  -8   8      104.78       97.21      8.71 o 
   2  -8   8        0.02        1.34      2.82 o 
   3  -8   8       28.17       34.43      5.69 o 
   4  -8   8       84.28       87.15     11.54 o 
   5  -8   8       87.92       77.89     10.64 o 
   6  -8   8       14.83       10.11      5.56 o 
   7  -8   8       23.73       21.53     11.04 o 
  -9  -7   8      194.15      183.40     21.48 o 
  -8  -7   8       41.22       35.46      9.96 o 
  -7  -7   8       33.63       46.97      9.78 o 
  -6  -7   8        4.75        9.36      3.77 o 
  -5  -7   8        8.72       13.05      2.98 o 
  -4  -7   8      221.17      207.25      9.33 o 
  -3  -7   8      456.88      457.31     13.16 o 
  -2  -7   8      168.65      188.23      8.32 o 
  -1  -7   8      189.18      184.00      8.31 o 
   0  -7   8      514.75      523.42     17.92 o 
   1  -7   8     1486.23     1498.75     54.90 o 
   2  -7   8      391.92      387.63     15.81 o 
   3  -7   8      931.94      927.20     25.39 o 
   4  -7   8      273.38      271.28     14.48 o 
   5  -7   8       89.89       77.93      8.33 o 
   6  -7   8      207.97      215.89     19.93 o 
   7  -7   8        0.43        4.65      3.49 o 
   8  -7   8      206.24      215.65     14.81 o 
  -9  -6   8        0.23        7.01      5.48 o 
  -8  -6   8      115.94      112.96     15.60 o 
  -7  -6   8       71.65       66.03     13.63 o 
  -6  -6   8      265.32      254.14     13.69 o 
  -5  -6   8       27.46       21.44      3.11 o 
  -4  -6   8        3.25        1.67      1.79 o 
  -3  -6   8      927.39      890.31     17.04 o 
  -2  -6   8       18.23       15.52      2.96 o 
  -1  -6   8      272.97      286.72      9.26 o 
   0  -6   8      405.69      431.30     10.75 o 
   1  -6   8      471.68      474.52     15.71 o 
   2  -6   8      255.44      236.80     11.85 o 
   3  -6   8       34.70       35.73      5.39 o 
   4  -6   8      965.01      994.74     26.01 o 
   5  -6   8        7.52        0.72      4.10 o 
   6  -6   8       44.80       45.45      6.56 o 
   7  -6   8        8.85        8.35      4.03 o 
   8  -6   8        0.15       -1.62      3.07 o 
 -10  -5   8       50.17       47.20     11.23 o 
  -9  -5   8        5.22        4.69      4.88 o 
  -8  -5   8        1.21       -7.17      7.17 o 
  -7  -5   8      566.12      582.11     20.10 o 
  -6  -5   8      183.10      167.78      7.90 o 
  -5  -5   8     1093.50     1064.49     18.69 o 
  -4  -5   8      165.64      162.82      7.07 o 
  -3  -5   8     1149.84     1126.83     17.58 o 
  -2  -5   8        6.10       10.05      2.32 o 
  -1  -5   8     1751.88     1751.03     17.60 o 
   0  -5   8      187.36      176.97      6.86 o 
   1  -5   8     1851.26     1805.78     18.20 o 
   2  -5   8      255.82      256.53     11.48 o 
   3  -5   8     1025.18     1036.70     24.36 o 
   4  -5   8      140.75      132.56     17.48 o 
   5  -5   8      195.81      187.76     11.58 o 
   6  -5   8      276.13      271.68     14.60 o 
   7  -5   8       26.94       29.11      6.95 o 
   8  -5   8       63.38       70.53      8.90 o 
   9  -5   8       73.09       94.44     15.24 o 
 -10  -4   8       17.46       24.16      8.18 o 
  -9  -4   8      581.70      583.29     35.00 o 
  -8  -4   8       84.37       91.01     13.49 o 
  -7  -4   8        4.74        4.41      3.89 o 
  -6  -4   8      181.73      150.69      7.13 o 
  -5  -4   8       60.18       56.16      4.13 o 
  -4  -4   8      544.48      550.66     11.54 o 
  -3  -4   8      569.68      550.25     14.42 o 
  -2  -4   8     2069.74     2067.16     20.58 o 
  -1  -4   8       25.97       28.45      2.20 o 
   0  -4   8       23.01       25.77      2.23 o 
   1  -4   8      581.05      562.97     14.22 o 
   2  -4   8      943.06      963.60     20.95 o 
   3  -4   8      942.23      998.41     28.05 o 
   4  -4   8       44.91       45.42      5.55 o 
   5  -4   8       87.11       73.44      7.16 o 
   6  -4   8       29.52       29.07      4.86 o 
   7  -4   8       11.83        7.16      3.79 o 
   8  -4   8       64.16       56.83      7.20 o 
   9  -4   8       10.25        6.94      5.03 o 
 -10  -3   8       75.82       77.62     13.64 o 
  -9  -3   8      209.15      195.02     20.13 o 
  -8  -3   8      184.76      156.77     16.98 o 
  -7  -3   8       35.19       31.27      3.48 o 
  -6  -3   8       37.41       43.17      3.76 o 
  -5  -3   8       57.25       57.06      3.75 o 
  -4  -3   8       30.28       38.42      1.99 o 
  -3  -3   8      125.66      120.31      8.04 o 
  -2  -3   8      445.87      418.05     22.03 o 
  -1  -3   8      242.99      235.56      7.14 o 
   0  -3   8      800.52      760.24     18.05 o 
   1  -3   8       12.99       14.89      2.04 o 
   2  -3   8      105.49      102.96      6.03 o 
   3  -3   8      874.04      890.20     25.29 o 
   4  -3   8      554.80      585.41     23.91 o 
   5  -3   8       57.78       61.13     13.54 o 
   6  -3   8      168.21      182.15     14.27 o 
   7  -3   8       12.41        7.83      3.84 o 
   8  -3   8      279.23      256.25     22.18 o 
   9  -3   8       97.39      124.09     16.30 o 
 -11  -2   8      446.82      460.05     33.27 o 
 -10  -2   8       15.65        4.28      4.38 o 
  -9  -2   8       83.40       84.94     13.17 o 
  -8  -2   8      287.47      296.84     10.56 o 
  -7  -2   8      199.42      207.07      8.41 o 
  -6  -2   8      482.62      481.11     10.65 o 
  -5  -2   8      451.04      436.67      9.97 o 
  -4  -2   8      150.81      148.20     12.68 o 
  -3  -2   8       76.85       74.87      8.86 o 
  -2  -2   8     1932.26     2085.01     46.97 o 
  -1  -2   8      104.31      102.14     11.09 o 
   0  -2   8        0.71        2.13      1.54 o 
   1  -2   8       38.58       42.43      2.99 o 
   2  -2   8        0.22        2.19      2.03 o 
   3  -2   8      304.40      288.06      7.38 o 
   4  -2   8        2.24        1.57      2.30 o 
   5  -2   8     1177.51     1160.26     27.52 o 
   6  -2   8       22.52       20.92      4.21 o 
   7  -2   8      582.64      539.64     19.51 o 
   8  -2   8        1.72        6.82      5.29 o 
   9  -2   8       29.12       20.12      7.37 o 
 -11  -1   8        0.06        6.57      7.06 o 
 -10  -1   8      529.46      521.98     33.66 o 
  -9  -1   8        1.82        0.15      4.35 o 
  -8  -1   8      274.02      245.06      9.66 o 
  -7  -1   8       50.01       60.87      5.25 o 
  -6  -1   8     1504.63     1479.76     20.73 o 
  -5  -1   8      174.33      169.08      3.68 o 
  -4  -1   8        5.30        6.55      6.68 o 
  -3  -1   8       33.22       35.20      4.86 o 
  -2  -1   8      361.05      354.99     13.83 o 
  -1  -1   8     1868.46     1869.65     30.68 o 
   0  -1   8       23.18       29.78      7.78 o 
   1  -1   8      478.17      417.58      8.88 o 
   2  -1   8        5.40        6.84      5.32 o 
   3  -1   8      922.78      938.83     12.63 o 
   4  -1   8       79.36       82.23      6.91 o 
   5  -1   8       46.44       36.06      4.87 o 
   6  -1   8      202.17      194.35     11.23 o 
   7  -1   8        1.82       -0.93      4.10 o 
   8  -1   8       40.41       22.16      6.81 o 
   9  -1   8        0.66       -1.43      5.54 o 
 -11   0   8      195.19      211.81     22.89 o 
 -10   0   8       19.60       14.37      4.93 o 
  -9   0   8      225.98      246.39     13.30 o 
  -8   0   8       41.57       43.08      4.12 o 
  -7   0   8       62.67       66.90      5.12 o 
  -6   0   8      822.30      843.36     15.89 o 
  -5   0   8        3.72        3.80      1.01 o 
  -4   0   8      410.62      391.55      9.93 o 
  -3   0   8        0.04        0.68      2.30 o 
  -2   0   8      731.95      799.65     20.45 o 
  -1   0   8      191.95      171.20      5.51 o 
   0   0   8      171.43      161.15      4.55 o 
   1   0   8       18.28       13.38      1.78 o 
   2   0   8      277.72      246.59      8.03 o 
   3   0   8        1.34        3.70      2.30 o 
   4   0   8        6.34        3.80      2.44 o 
   5   0   8      193.89      182.43     10.55 o 
   6   0   8      305.18      297.95     13.77 o 
   7   0   8      897.95      847.64     23.86 o 
   8   0   8        5.61        1.66      4.25 o 
   9   0   8        4.02        7.29      4.82 o 
 -11   1   8        0.36        8.74      8.44 o 
 -10   1   8       74.37       77.25     12.48 o 
  -9   1   8        5.51        5.07      2.73 o 
  -8   1   8      162.54      145.82      7.75 o 
  -7   1   8      105.46      111.89      7.95 o 
  -6   1   8        4.75        5.83      1.88 o 
  -5   1   8     1151.22     1137.94     13.53 o 
  -4   1   8       74.04       74.18      3.23 o 
  -3   1   8       18.02       19.76      2.70 o 
  -2   1   8      158.71      182.14      4.21 o 
  -1   1   8       32.07       31.95      2.10 o 
   0   1   8      822.57      806.23     16.16 o 
   1   1   8      702.60      681.32     17.58 o 
   2   1   8     1264.53     1281.99     21.19 o 
   3   1   8      449.19      432.07     10.74 o 
   4   1   8      643.17      627.45     18.85 o 
   5   1   8     1006.40     1008.83     24.76 o 
   6   1   8       61.35       63.94      7.12 o 
   7   1   8      295.86      288.27     16.41 o 
   8   1   8       52.91       38.42      9.26 o 
   9   1   8       75.40       62.42     12.62 o 
 -11   2   8       19.30       21.97      7.54 o 
 -10   2   8       52.80       54.09      7.16 o 
  -9   2   8       39.79       39.75      5.76 o 
  -8   2   8        1.10        3.32      2.51 o 
  -7   2   8        4.34        4.63      2.16 o 
  -6   2   8       38.83       43.14      5.11 o 
  -5   2   8      206.27      209.56      7.07 o 
  -4   2   8       45.49       39.99      3.00 o 
  -3   2   8      251.15      252.73      6.50 o 
  -2   2   8      783.93      790.04     19.57 o 
  -1   2   8      449.08      446.54      9.91 o 
   0   2   8      441.45      446.51     11.48 o 
   1   2   8      600.13      582.71     13.01 o 
   2   2   8       19.35       23.69      7.64 o 
   3   2   8        3.87        5.09      1.65 o 
   4   2   8       85.24       80.82      4.80 o 
   5   2   8        6.11        1.58      3.05 o 
   6   2   8      304.54      299.35     14.23 o 
   7   2   8       43.88       39.40      8.82 o 
   8   2   8       56.05       75.27     12.81 o 
   9   2   8        0.01       -4.30      5.77 o 
 -11   3   8        0.10       -3.25      4.98 o 
 -10   3   8       40.15       37.63      6.27 o 
  -9   3   8       43.59       47.63      9.31 o 
  -8   3   8      350.72      336.20     15.41 o 
  -7   3   8       38.08       35.17      5.07 o 
  -6   3   8      101.65      117.20     18.73 o 
  -5   3   8      451.39      480.38     18.51 o 
  -4   3   8      233.97      230.22      7.56 o 
  -3   3   8     1120.34     1085.84     21.60 o 
  -2   3   8      201.08      193.94     15.73 o 
  -1   3   8        0.16        4.86      1.90 o 
   0   3   8     1268.45     1231.45     22.68 o 
   1   3   8     3359.41     3381.78     38.20 o 
   2   3   8     2746.27     2777.22     34.99 o 
   3   3   8      335.72      349.86     10.60 o 
   4   3   8      159.83      159.89      7.10 o 
   5   3   8      282.75      286.45     13.97 o 
   6   3   8      718.56      701.80     22.26 o 
   7   3   8       57.47       50.81     10.50 o 
   8   3   8      189.63      248.05     23.12 o 
   9   3   8       13.93       21.37      7.28 o 
 -10   4   8      585.39      627.07     36.58 o 
  -9   4   8       96.33      113.84     11.03 o 
  -8   4   8      425.31      412.51     17.76 o 
  -7   4   8       93.58      113.95     17.22 o 
  -6   4   8        6.51        1.06      2.43 o 
  -5   4   8       34.63       33.72      4.53 o 
  -4   4   8       49.93       52.19      5.26 o 
  -3   4   8      903.27      923.58     20.86 o 
  -2   4   8      101.17      107.34      7.19 o 
  -1   4   8      300.69      295.34     17.86 o 
   0   4   8      383.09      343.08     22.69 o 
   1   4   8      734.63      724.64     19.02 o 
   2   4   8     1126.94     1066.68     23.14 o 
   3   4   8      120.74      125.67      8.16 o 
   4   4   8      658.67      657.31     15.27 o 
   5   4   8        0.04       -0.79      5.92 o 
   6   4   8       47.59       38.84      9.76 o 
   7   4   8        0.05        8.03      5.80 o 
   8   4   8       23.80       38.35     10.74 o 
 -10   5   8        6.83       12.78      4.40 o 
  -9   5   8        0.23        0.01      2.94 o 
  -8   5   8       71.73       71.58      7.97 o 
  -7   5   8      561.27      564.05     34.29 o 
  -6   5   8        5.46       11.17      6.22 o 
  -5   5   8      586.51      537.28     29.75 o 
  -4   5   8     1371.59     1376.12     28.23 o 
  -3   5   8        6.87        6.83      2.74 o 
  -2   5   8      114.35      124.62     10.93 o 
  -1   5   8        1.58       -2.87      2.87 o 
   0   5   8        4.38        4.95      2.90 o 
   1   5   8      286.59      284.43     18.11 o 
   2   5   8       41.64       45.93      8.07 o 
   3   5   8       12.51        5.76      4.31 o 
   4   5   8      298.74      319.61     22.44 o 
   5   5   8      140.56      134.56     10.25 o 
   6   5   8      147.96      149.03     10.85 o 
   7   5   8      110.91      133.45     17.20 o 
   8   5   8       30.63       25.59      8.07 o 
 -10   6   8       93.81      102.47      8.82 o 
  -9   6   8      156.53      165.94     13.81 o 
  -8   6   8        3.74        4.85      2.67 o 
  -7   6   8       75.90       86.52     14.34 o 
  -6   6   8        3.45       -1.77      2.55 o 
  -5   6   8       26.18       28.79      4.73 o 
  -4   6   8      104.42      118.95      9.10 o 
  -3   6   8      454.60      447.18     22.20 o 
  -2   6   8       17.73       15.48      4.59 o 
  -1   6   8       75.00       76.46      9.52 o 
   0   6   8        8.75        7.87      4.39 o 
   1   6   8      386.71      368.84     22.05 o 
   2   6   8     1023.15      939.30     36.47 o 
   3   6   8       87.36       91.02     12.33 o 
   4   6   8      195.75      215.47     19.17 o 
   5   6   8       17.34       11.47      5.55 o 
   6   6   8        4.13        8.42      6.46 o 
   7   6   8        0.17        4.46      4.63 o 
  -9   7   8       24.60       18.07      4.67 o 
  -8   7   8       11.19        6.35      2.90 o 
  -7   7   8      230.30      241.86     12.44 o 
  -6   7   8       84.01       87.45      8.76 o 
  -5   7   8      280.45      266.50     19.05 o 
  -4   7   8       17.38       14.60      4.71 o 
  -3   7   8        2.82        1.04      3.18 o 
  -2   7   8      246.22      241.95     17.88 o 
  -1   7   8       52.42       64.40      9.69 o 
   0   7   8       62.08       59.55      9.39 o 
   1   7   8      112.92      132.50     14.80 o 
   2   7   8       67.94       63.23     10.80 o 
   3   7   8      136.53      163.53     17.03 o 
   4   7   8       49.67       33.67      9.02 o 
   5   7   8        3.37        6.45      4.36 o 
   6   7   8        2.47       -6.28      6.28 o 
  -8   8   8       53.68       48.36      6.55 o 
  -7   8   8      171.16      199.06     11.80 o 
  -6   8   8       10.48       18.35      8.93 o 
  -5   8   8       43.74       40.22      9.11 o 
  -4   8   8        4.72        4.85      3.64 o 
  -3   8   8       31.31       35.61      8.13 o 
  -2   8   8       42.17       46.43      8.90 o 
  -1   8   8        0.02       -0.48      3.61 o 
   0   8   8       10.62        6.56      4.53 o 
   1   8   8       11.20       16.83      6.63 o 
   2   8   8        8.68       12.36      5.89 o 
   3   8   8       12.75        6.80      5.23 o 
   4   8   8       74.93       87.46     13.74 o 
   5   8   8       14.67       25.43      8.74 o 
  -7   9   8      196.57      197.93     12.37 o 
  -6   9   8      141.01      163.69     17.71 o 
  -5   9   8      208.86      221.18     19.88 o 
  -4   9   8       22.48       19.69      6.75 o 
  -3   9   8        1.50        1.02      3.48 o 
  -2   9   8       15.32       26.02      7.03 o 
  -1   9   8      244.45      272.88     21.89 o 
   0   9   8        7.96        6.47      4.03 o 
   1   9   8       36.32       55.87     11.01 o 
   2   9   8        3.18       -3.34      6.28 o 
   3   9   8       49.71       51.10     11.57 o 
   4   9   8      302.14      341.55     28.04 o 
  -5  10   8       63.27       71.91     12.46 o 
  -4  10   8        7.89       13.58      5.80 o 
  -3  10   8        0.88       10.26      5.27 o 
  -2  10   8       56.93       53.20     10.69 o 
  -1  10   8        0.51       -6.96      6.96 o 
   0  10   8       17.11       15.18      6.59 o 
   1  10   8        1.53       -2.63      4.35 o 
   2  10   8       36.68       29.46      8.77 o 
  -2  11   8        5.80       16.53      7.87 o 
  -1  11   8      100.62       94.08     14.51 o 
  -2 -11   9       17.41       23.19      8.93 o 
  -1 -11   9        3.92       -4.14      7.22 o 
   0 -11   9       60.93       50.06     12.05 o 
   1 -11   9        1.25        0.09      5.94 o 
   2 -11   9        3.69        1.14      7.02 o 
  -5 -10   9       60.47       63.55      8.44 o 
  -4 -10   9       46.75       50.64     11.24 o 
  -3 -10   9      282.15      321.89     26.43 o 
  -2 -10   9        1.80       -2.97      5.04 o 
  -1 -10   9      111.17      107.89     16.16 o 
   0 -10   9      192.14      196.03     13.52 o 
   1 -10   9        0.19        1.67      3.18 o 
   2 -10   9      160.97      189.16     13.85 o 
   3 -10   9        0.02       -2.04      6.33 o 
   4 -10   9       28.67       36.37      6.55 o 
  -6  -9   9        0.01        0.39      3.11 o 
  -5  -9   9        8.09        9.31      3.58 o 
  -4  -9   9       16.80       14.60      3.87 o 
  -3  -9   9        1.75       -0.31      2.77 o 
  -2  -9   9       27.55       38.68     10.08 o 
  -1  -9   9       45.35       54.25      6.79 o 
   0  -9   9        2.28        6.27      6.38 o 
   1  -9   9        1.02        1.48      2.66 o 
   2  -9   9       48.27       63.68     15.38 o 
   3  -9   9      115.10      112.04     10.29 o 
   4  -9   9       55.69       46.92      7.02 o 
   5  -9   9       26.04       18.00      4.73 o 
   6  -9   9        8.88        7.43      3.17 o 
  -7  -8   9      185.00      208.02     21.01 o 
  -6  -8   9        1.77       -3.11      3.11 o 
  -5  -8   9       79.32       97.50     17.31 o 
  -4  -8   9       58.20       57.44      7.31 o 
  -3  -8   9        3.09        2.96      3.33 o 
  -2  -8   9      534.11      563.39     15.23 o 
  -1  -8   9       43.53       48.57     11.64 o 
   0  -8   9      235.33      242.79     13.27 o 
   1  -8   9      140.86      124.35      7.57 o 
   2  -8   9        1.23        1.69      2.92 o 
   3  -8   9      571.42      568.41     21.29 o 
   4  -8   9       42.96       58.76      7.66 o 
   5  -8   9       38.91       31.69      5.78 o 
   6  -8   9        0.39       -2.61      3.77 o 
   7  -8   9       24.89       25.19      7.21 o 
  -8  -7   9      216.29      245.01     23.46 o 
  -7  -7   9       20.11       25.97      7.88 o 
  -6  -7   9      238.79      233.32     13.82 o 
  -5  -7   9      118.36      111.33      9.54 o 
  -4  -7   9       37.09       33.43      7.44 o 
  -3  -7   9        8.26        5.52      3.09 o 
  -2  -7   9      802.43      773.02     16.70 o 
  -1  -7   9      540.40      507.98     13.16 o 
   0  -7   9      435.81      424.42     23.95 o 
   1  -7   9       29.14       43.94      5.54 o 
   2  -7   9        4.98        6.57      3.00 o 
   3  -7   9        8.58        5.57      2.82 o 
   4  -7   9      595.44      613.32     21.79 o 
   5  -7   9       87.77       76.43      8.29 o 
   6  -7   9        3.89        3.04      2.84 o 
   7  -7   9        2.91        9.61      4.57 o 
  -9  -6   9      141.38      185.68     20.91 o 
  -8  -6   9       73.74       83.54     13.66 o 
  -7  -6   9        1.66        4.65      2.84 o 
  -6  -6   9      209.12      227.98     22.27 o 
  -5  -6   9       19.03       20.80      5.27 o 
  -4  -6   9      243.25      236.72     12.89 o 
  -3  -6   9       16.26       17.24      7.60 o 
  -2  -6   9      116.17      100.12      7.66 o 
  -1  -6   9      879.61      865.31     19.33 o 
   0  -6   9      301.58      320.27      9.80 o 
   1  -6   9     1175.78     1188.52     24.77 o 
   2  -6   9     1280.98     1215.46     26.61 o 
   3  -6   9      263.12      240.97     12.62 o 
   4  -6   9        0.22       -0.52      5.54 o 
   5  -6   9       34.68       25.49      5.19 o 
   6  -6   9        5.06        2.91      3.78 o 
   7  -6   9       80.06       82.33      9.04 o 
   8  -6   9        0.05       -2.51      2.83 o 
  -9  -5   9        8.20        3.20      5.19 o 
  -8  -5   9       25.21       21.60      7.34 o 
  -7  -5   9      266.04      272.10     14.40 o 
  -6  -5   9       68.95       68.12      7.34 o 
  -5  -5   9       91.60      124.90     15.25 o 
  -4  -5   9      205.94      246.73     12.77 o 
  -3  -5   9       60.16       52.78      4.18 o 
  -2  -5   9     1370.44     1312.33     21.56 o 
  -1  -5   9      461.49      454.52     19.99 o 
   0  -5   9        1.20       -0.25      1.24 o 
   1  -5   9        8.66        5.55      2.72 o 
   2  -5   9      211.46      239.25     11.42 o 
   3  -5   9      239.13      226.03     15.28 o 
   4  -5   9       13.66       21.17      4.51 o 
   5  -5   9      124.47      112.62      9.31 o 
   6  -5   9      320.17      303.12     27.14 o 
   7  -5   9        5.41        9.87      3.67 o 
   8  -5   9       85.18       92.00      9.52 o 
 -10  -4   9       40.78       24.07      9.16 o 
  -9  -4   9        1.35        5.79      4.94 o 
  -8  -4   9        6.82       17.88      6.58 o 
  -7  -4   9       26.26       25.48      5.05 o 
  -6  -4   9       82.16       67.29      7.12 o 
  -5  -4   9      157.17      154.60     10.25 o 
  -4  -4   9       99.82      112.70      8.71 o 
  -3  -4   9      272.16      259.99     11.27 o 
  -2  -4   9      996.17      984.99     22.62 o 
  -1  -4   9      279.48      271.20     11.12 o 
   0  -4   9     2051.85     2058.05     16.80 o 
   1  -4   9      279.38      289.53      8.32 o 
   2  -4   9      313.95      288.28     11.84 o 
   3  -4   9      361.88      340.75     13.83 o 
   4  -4   9       21.75       15.10      5.09 o 
   5  -4   9      106.10      114.54      9.19 o 
   6  -4   9      369.40      379.78     23.77 o 
   7  -4   9       83.56       85.79      8.80 o 
   8  -4   9        2.38        6.08      3.10 o 
 -10  -3   9        9.07       11.11      5.46 o 
  -9  -3   9       96.62       73.31     12.87 o 
  -8  -3   9      176.82      201.50     19.43 o 
  -7  -3   9       72.44       66.54      7.11 o 
  -6  -3   9      587.02      582.41     19.63 o 
  -5  -3   9      294.38      297.52     13.81 o 
  -4  -3   9        3.07        4.14      4.35 o 
  -3  -3   9        0.26       -4.62      4.62 o 
  -2  -3   9       58.12       50.73      8.85 o 
  -1  -3   9      140.23      137.61      8.27 o 
   0  -3   9      197.10      200.96      5.39 o 
   1  -3   9       75.99       76.41      4.22 o 
   2  -3   9      141.89      124.79      9.07 o 
   3  -3   9      256.24      268.80     12.04 o 
   4  -3   9        8.23        5.96      2.58 o 
   5  -3   9      198.07      193.84     11.57 o 
   6  -3   9       13.57        9.32      4.04 o 
   7  -3   9        0.41        0.79      2.94 o 
   8  -3   9        2.95       -2.00      5.28 o 
   9  -3   9       13.74       21.06      7.65 o 
 -10  -2   9       44.94       58.79     12.44 o 
  -9  -2   9      544.88      509.95     32.44 o 
  -8  -2   9        3.89        0.82      2.32 o 
  -7  -2   9      167.65      160.00     13.95 o 
  -6  -2   9      222.33      213.58     16.07 o 
  -5  -2   9      920.66      867.25     32.25 o 
  -4  -2   9     1223.00     1224.47     38.52 o 
  -3  -2   9      992.19     1039.38     35.40 o 
  -2  -2   9       74.10       62.94      9.26 o 
  -1  -2   9      843.80      880.25     33.40 o 
   0  -2   9      158.64      133.73      5.65 o 
   1  -2   9     2092.23     2106.49     31.81 o 
   2  -2   9      173.34      179.23      8.95 o 
   3  -2   9      213.66      214.23     10.68 o 
   4  -2   9      101.04      115.86      8.42 o 
   5  -2   9       79.86       89.71      7.87 o 
   6  -2   9      191.63      223.01     12.78 o 
   7  -2   9        1.55       -0.22      2.88 o 
   8  -2   9       35.25       44.19      9.39 o 
   9  -2   9       30.86       36.96      9.97 o 
 -10  -1   9      151.79      161.15     19.60 o 
  -9  -1   9        5.34        8.70      4.83 o 
  -8  -1   9       42.07       47.22      7.74 o 
  -7  -1   9        0.40        2.73      2.91 o 
  -6  -1   9      166.22      164.08     18.40 o 
  -5  -1   9      130.17      121.10      9.13 o 
  -4  -1   9      589.11      569.91     19.08 o 
  -3  -1   9      364.39      394.27     27.11 o 
  -2  -1   9        0.29       -1.90      2.15 o 
  -1  -1   9      173.36      159.35      9.74 o 
   0  -1   9        1.72        2.78      1.21 o 
   1  -1   9      166.63      185.95      9.13 o 
   2  -1   9       66.63       75.69      5.94 o 
   3  -1   9       47.17       29.29      4.24 o 
   4  -1   9        0.93        5.67      2.91 o 
   5  -1   9       16.74       16.78      3.80 o 
   6  -1   9       80.68       68.93      7.27 o 
   7  -1   9        8.20       15.66      4.50 o 
   8  -1   9       29.36       18.08      6.11 o 
   9  -1   9        5.48        2.10      5.63 o 
 -11   0   9      157.44      174.46     21.21 o 
 -10   0   9      171.59      177.39     13.90 o 
  -9   0   9       26.00       13.22      7.01 o 
  -8   0   9      225.98      234.59     13.11 o 
  -7   0   9      725.25      713.47     22.57 o 
  -6   0   9      796.93      803.59     15.78 o 
  -5   0   9      753.83      734.77     14.52 o 
  -4   0   9       20.23       21.49      6.81 o 
  -3   0   9      261.73      255.79     12.87 o 
  -2   0   9       27.28       23.63      4.51 o 
  -1   0   9     1525.74     1476.09     42.04 o 
   0   0   9      342.83      332.26      6.83 o 
   1   0   9       86.20       84.12      4.83 o 
   2   0   9     1401.46     1486.46     26.18 o 
   3   0   9      148.71      142.03      8.92 o 
   4   0   9        4.50       -2.69      2.69 o 
   5   0   9      240.49      222.07     12.14 o 
   6   0   9        1.79        3.44      2.66 o 
   7   0   9       84.27       89.77      8.48 o 
   8   0   9        3.03       -0.48      3.84 o 
   9   0   9       35.09       29.32      8.91 o 
 -11   1   9      130.22      119.21     12.19 o 
 -10   1   9        9.70       -7.39      7.39 o 
  -9   1   9      431.27      431.39     29.22 o 
  -8   1   9        0.73       -0.15      2.72 o 
  -7   1   9       75.95       71.68      5.31 o 
  -6   1   9        2.02        0.94      1.69 o 
  -5   1   9      853.24      870.35     15.43 o 
  -4   1   9      682.92      659.14     12.04 o 
  -3   1   9       17.14        9.82      1.14 o 
  -2   1   9       50.93       57.81      2.31 o 
  -1   1   9       67.96       69.90      3.15 o 
   0   1   9      217.63      227.75      6.31 o 
   1   1   9      482.52      494.00     12.08 o 
   2   1   9       43.35       38.10      3.66 o 
   3   1   9      889.58      920.58     16.71 o 
   4   1   9        4.61        2.77      2.64 o 
   5   1   9      253.21      215.10     12.10 o 
   6   1   9      117.03      111.73     13.87 o 
   7   1   9       32.10       18.86      5.38 o 
   8   1   9        7.39        7.11      4.27 o 
   9   1   9       24.51       28.33      8.77 o 
 -10   2   9      351.35      350.25     27.27 o 
  -9   2   9       39.99       36.77      8.85 o 
  -8   2   9      116.88      111.79      9.53 o 
  -7   2   9      637.95      662.69     16.39 o 
  -6   2   9      603.44      627.58     16.90 o 
  -5   2   9       32.33       38.72      5.46 o 
  -4   2   9       24.59       26.42      3.42 o 
  -3   2   9      330.48      321.10     25.78 o 
  -2   2   9      998.88      885.48     16.96 o 
  -1   2   9       29.77       31.95      3.16 o 
   0   2   9      387.14      363.21     10.50 o 
   1   2   9     1014.59     1031.90     26.93 o 
   2   2   9       55.38       55.77      4.55 o 
   3   2   9     1294.32     1280.68     23.28 o 
   4   2   9      470.98      452.13     17.31 o 
   5   2   9      367.01      375.72     16.35 o 
   6   2   9        0.43       -0.85      3.08 o 
   7   2   9      203.20      198.18     19.66 o 
   8   2   9       39.04       42.21     10.07 o 
 -10   3   9       22.39       25.18      8.52 o 
  -9   3   9       10.48       12.08      7.02 o 
  -8   3   9      124.47      131.97      9.78 o 
  -7   3   9       14.95       12.45      3.26 o 
  -6   3   9      349.61      376.57     19.55 o 
  -5   3   9        2.00        0.40      2.82 o 
  -4   3   9      134.34      121.92      9.06 o 
  -3   3   9      204.89      189.61      8.75 o 
  -2   3   9      120.70      123.61      7.10 o 
  -1   3   9       17.61       18.45      3.73 o 
   0   3   9       68.43       72.71      5.97 o 
   1   3   9      132.80      120.98      7.79 o 
   2   3   9      109.71       99.19      6.14 o 
   3   3   9       28.75       30.47      3.49 o 
   4   3   9       53.31       47.22      8.31 o 
   5   3   9      350.16      357.55     16.22 o 
   6   3   9       76.61       71.24      7.75 o 
   7   3   9       50.95       47.44     10.66 o 
   8   3   9        3.41       -4.53      6.01 o 
 -10   4   9       32.63       17.96      7.36 o 
  -9   4   9       85.14       89.81     14.74 o 
  -8   4   9       22.99       38.77      5.84 o 
  -7   4   9        1.00        0.26      2.97 o 
  -6   4   9      191.78      198.86     11.54 o 
  -5   4   9        5.25        7.13      2.74 o 
  -4   4   9      381.03      379.69     13.87 o 
  -3   4   9       53.81       48.32      5.15 o 
  -2   4   9       49.71       57.67      5.56 o 
  -1   4   9      110.40      110.83      7.61 o 
   0   4   9       57.52       53.29      5.61 o 
   1   4   9      209.65      218.67     10.94 o 
   2   4   9      850.10      792.76     20.89 o 
   3   4   9      183.75      180.00      8.53 o 
   4   4   9      314.65      325.00     15.51 o 
   5   4   9      151.57      160.06     17.65 o 
   6   4   9       17.85       15.57      4.01 o 
   7   4   9      226.60      207.25     21.27 o 
   8   4   9       19.98        5.83      5.72 o 
 -10   5   9       17.08        0.92      5.27 o 
  -9   5   9        8.66       11.24      7.12 o 
  -8   5   9        6.98        4.73      3.50 o 
  -7   5   9       12.54       10.20      7.55 o 
  -6   5   9        5.58        2.08      4.95 o 
  -5   5   9      256.82      263.98     13.07 o 
  -4   5   9      176.82      190.07     16.02 o 
  -3   5   9       97.47      101.11      7.87 o 
  -2   5   9       66.66       63.43      6.28 o 
  -1   5   9       12.90       15.42      3.48 o 
   0   5   9      263.90      242.69     17.36 o 
   1   5   9       42.92       54.47      6.04 o 
   2   5   9      214.56      226.02     13.55 o 
   3   5   9      269.80      236.75     12.10 o 
   4   5   9       86.80       93.79     11.67 o 
   5   5   9       78.89       54.06      6.93 o 
   6   5   9      150.70      146.33     17.43 o 
   7   5   9       19.58       14.56      6.55 o 
  -9   6   9       47.59       52.13     11.50 o 
  -8   6   9        2.40        4.16      2.83 o 
  -7   6   9      442.16      460.74     19.82 o 
  -6   6   9      166.94      136.99     10.28 o 
  -5   6   9      121.97      147.67     10.52 o 
  -4   6   9       63.34       59.90      6.57 o 
  -3   6   9      134.87      123.72      9.45 o 
  -2   6   9      587.92      611.77     20.10 o 
  -1   6   9       92.75      105.22     11.27 o 
   0   6   9      858.71      896.88     33.56 o 
   1   6   9      635.12      603.94     28.63 o 
   2   6   9        7.30        8.11      5.44 o 
   3   6   9       42.63       45.30      8.94 o 
   4   6   9       29.64       18.91      6.97 o 
   5   6   9       54.03       70.76      8.31 o 
   6   6   9       17.60       17.89      7.66 o 
  -8   7   9        4.38        2.18      3.81 o 
  -7   7   9      207.16      198.98     13.78 o 
  -6   7   9       39.18       50.24      6.86 o 
  -5   7   9        7.11        4.31      3.23 o 
  -4   7   9       10.37        6.33      3.12 o 
  -3   7   9       61.69       51.95      8.43 o 
  -2   7   9       10.32        2.69      4.23 o 
  -1   7   9        0.17       -4.39      4.39 o 
   0   7   9       11.73       13.11      5.37 o 
   1   7   9      198.35      192.06     17.85 o 
   2   7   9        0.80        3.14      4.61 o 
   3   7   9        6.00        5.92      5.37 o 
   4   7   9      187.68      184.04     19.36 o 
   5   7   9        6.14        6.44      5.56 o 
  -7   8   9       44.55       36.72     10.59 o 
  -6   8   9      462.94      461.24     20.97 o 
  -5   8   9       71.21       79.32      9.49 o 
  -4   8   9      427.55      430.20     25.48 o 
  -3   8   9        8.64       10.46      4.96 o 
  -2   8   9        1.43        0.98      3.27 o 
  -1   8   9       89.09      109.87     13.43 o 
   0   8   9       47.97       52.95     10.25 o 
   1   8   9      115.41      117.47     14.41 o 
   2   8   9       68.86       71.90     12.15 o 
   3   8   9       54.83       50.18     10.65 o 
   4   8   9      172.92      181.04     19.92 o 
  -6   9   9        8.53       10.60      6.39 o 
  -5   9   9       46.92       67.84     11.56 o 
  -4   9   9       33.85       13.12      5.56 o 
  -3   9   9       15.70       12.67      5.08 o 
  -2   9   9       20.93       21.05      6.94 o 
  -1   9   9       18.56       20.78      6.65 o 
   0   9   9       47.77       45.40      9.46 o 
   1   9   9        5.31        8.22      5.48 o 
   2   9   9        3.43       -4.51      5.31 o 
   3   9   9        5.86        6.88      6.20 o 
  -4  10   9        1.03       -2.96      5.06 o 
  -3  10   9        0.41        2.90      3.93 o 
  -2  10   9        1.42        8.01      4.98 o 
  -1  10   9       36.12       31.56      9.09 o 
   0  10   9       86.25      112.47     15.78 o 
   1  10   9       49.67       47.04     11.29 o 
  -4 -10  10        0.69       -3.04      4.78 o 
  -3 -10  10        5.16        5.15      5.77 o 
  -2 -10  10      134.96      131.87     17.92 o 
  -1 -10  10        0.07        2.93      4.63 o 
   0 -10  10      194.53      235.23     23.98 o 
   1 -10  10       51.81       47.62     12.19 o 
   2 -10  10       12.77       16.35      7.38 o 
   3 -10  10       23.07       44.00     10.92 o 
  -5  -9  10        8.31       11.04      6.89 o 
  -4  -9  10      226.20      254.72     23.39 o 
  -3  -9  10       17.53        9.01      6.54 o 
  -2  -9  10        1.95        1.45      6.26 o 
  -1  -9  10       84.93      103.38     15.50 o 
   0  -9  10        2.32        0.97      5.28 o 
   1  -9  10       57.80       73.44     14.01 o 
   2  -9  10        0.30       -4.16      5.44 o 
   3  -9  10       11.33       11.01      6.76 o 
   4  -9  10      205.32      250.34     24.78 o 
   5  -9  10       38.71       54.74     12.01 o 
  -7  -8  10       12.24        5.29      4.08 o 
  -6  -8  10        1.26        4.41      3.14 o 
  -5  -8  10      213.60      198.87     13.61 o 
  -4  -8  10        0.06        2.32      2.84 o 
  -3  -8  10      205.87      194.67     19.77 o 
  -2  -8  10       49.50       50.51     10.38 o 
  -1  -8  10      209.87      214.46     21.16 o 
   0  -8  10        7.97       14.83      6.43 o 
   1  -8  10      146.41      118.62     15.85 o 
   2  -8  10       15.43       29.39      9.53 o 
   3  -8  10       73.89       57.36     11.55 o 
   4  -8  10       19.40       23.84      9.91 o 
   5  -8  10        0.10       -4.50      5.56 o 
   6  -8  10        5.86        4.52      7.55 o 
  -7  -7  10       99.96      112.10     15.43 o 
  -6  -7  10      131.60      126.10     10.80 o 
  -5  -7  10      475.81      495.83     20.33 o 
  -4  -7  10       25.05       35.85      5.69 o 
  -3  -7  10      246.55      268.02     14.16 o 
  -2  -7  10       19.10        7.29      2.53 o 
  -1  -7  10      274.61      303.06     23.87 o 
   0  -7  10      754.35      799.87     38.61 o 
   1  -7  10       62.05       74.05     12.81 o 
   2  -7  10      297.80      301.53     24.48 o 
   3  -7  10        0.15       -0.72      4.32 o 
   4  -7  10       36.40       47.61      6.79 o 
   5  -7  10      217.44      273.37     19.09 o 
   6  -7  10       12.43       10.65      3.73 o 
  -8  -6  10       36.88       39.23      9.82 o 
  -7  -6  10       10.41       10.25      3.85 o 
  -6  -6  10       44.59       56.99      7.19 o 
  -5  -6  10       18.84       20.62      4.54 o 
  -4  -6  10      444.93      403.04     17.27 o 
  -3  -6  10       79.23       69.34      7.16 o 
  -2  -6  10        4.27        5.95      2.95 o 
  -1  -6  10      739.32      775.98     36.24 o 
   0  -6  10       14.70       18.51      6.69 o 
   1  -6  10        0.01        3.73      4.52 o 
   2  -6  10        3.42        2.90      2.44 o 
   3  -6  10      139.59      129.62      9.50 o 
   4  -6  10        4.96        9.30      6.22 o 
   5  -6  10        5.21        6.47      3.83 o 
   6  -6  10        8.20        7.87      3.19 o 
   7  -6  10        9.94        0.93      4.73 o 
  -9  -5  10      170.11      243.51     23.96 o 
  -8  -5  10      150.65      146.57     17.54 o 
  -7  -5  10      143.44      180.63     12.38 o 
  -6  -5  10        2.22        0.05      2.93 o 
  -5  -5  10      845.14      872.77     25.51 o 
  -4  -5  10      502.26      522.07     47.77 o 
  -3  -5  10      303.98      320.93     14.64 o 
  -2  -5  10     1001.55     1014.43     24.43 o 
  -1  -5  10        1.73        1.46      2.66 o 
   0  -5  10      388.53      379.48     25.05 o 
   1  -5  10       28.60       34.50      7.97 o 
   2  -5  10       68.37       56.23      7.00 o 
   3  -5  10      390.61      414.40     28.50 o 
   4  -5  10       93.48       77.36      7.59 o 
   5  -5  10        0.01        0.88      2.46 o 
   6  -5  10      226.66      259.71     20.52 o 
   7  -5  10        4.48        6.06      3.41 o 
  -9  -4  10       17.39       14.23      7.10 o 
  -8  -4  10      100.65      109.73     15.44 o 
  -7  -4  10       61.18       61.63      7.40 o 
  -6  -4  10      106.99       93.35      8.69 o 
  -5  -4  10      622.69      615.37     21.05 o 
  -4  -4  10        0.98        2.86      2.75 o 
  -3  -4  10      601.77      576.74     18.97 o 
  -2  -4  10        7.02        3.03      4.43 o 
  -1  -4  10       12.72       14.75     13.10 o 
   0  -4  10       10.95       17.07      2.98 o 
   1  -4  10      319.07      315.33     11.20 o 
   2  -4  10       26.74       31.68     10.48 o 
   3  -4  10      440.77      427.06     15.90 o 
   4  -4  10        0.15       -1.66      2.53 o 
   5  -4  10      183.56      175.92     17.31 o 
   6  -4  10       51.83       48.26      6.67 o 
   7  -4  10        0.46        3.76      3.36 o 
   8  -4  10      128.51      126.76     16.34 o 
 -10  -3  10       20.35       27.68      8.77 o 
  -9  -3  10       66.31       76.49     13.56 o 
  -8  -3  10      106.72       94.23     14.27 o 
  -7  -3  10      105.78      106.77      9.14 o 
  -6  -3  10      248.59      263.38     13.96 o 
  -5  -3  10      108.18      104.43      8.72 o 
  -4  -3  10       10.64        9.81      3.42 o 
  -3  -3  10      469.51      465.64     25.72 o 
  -2  -3  10      134.14      118.03     13.21 o 
  -1  -3  10      172.86      188.75     16.95 o 
   0  -3  10        0.12       -3.26      5.95 o 
   1  -3  10      340.22      324.42     11.72 o 
   2  -3  10       98.28      102.03      7.11 o 
   3  -3  10       28.06       24.40      4.08 o 
   4  -3  10      157.50      157.62     10.28 o 
   5  -3  10        7.09       13.66      5.06 o 
   6  -3  10        9.43       14.45      4.24 o 
   7  -3  10       42.22       57.22      7.27 o 
   8  -3  10       30.15       17.92      6.92 o 
 -10  -2  10       22.24       27.15      9.96 o 
  -9  -2  10       34.54       41.33     10.29 o 
  -8  -2  10      187.10      193.90     12.32 o 
  -7  -2  10       23.59       26.36      5.13 o 
  -6  -2  10        0.36       -1.23      3.60 o 
  -5  -2  10       94.23       92.07     11.78 o 
  -4  -2  10      570.42      521.02     26.94 o 
  -3  -2  10      158.91      160.98     15.19 o 
  -2  -2  10      211.10      203.67     16.86 o 
  -1  -2  10      267.32      258.17     18.95 o 
   0  -2  10       21.85       22.98      6.60 o 
   1  -2  10      790.26      722.40     23.87 o 
   2  -2  10      118.23      114.47      7.42 o 
   3  -2  10      905.67      866.27     21.91 o 
   4  -2  10       44.94       37.71      5.31 o 
   5  -2  10       26.35       23.04      4.61 o 
   6  -2  10      105.76       84.16      8.55 o 
   7  -2  10      107.28      102.55      9.50 o 
   8  -2  10       69.88       65.54     11.66 o 
 -10  -1  10       68.48       72.21     13.48 o 
  -9  -1  10       10.82       20.24      8.10 o 
  -8  -1  10      106.12      117.74     12.51 o 
  -7  -1  10      285.24      285.54     15.00 o 
  -6  -1  10      297.23      293.85     14.90 o 
  -5  -1  10       39.66       38.08      6.41 o 
  -4  -1  10       48.23       47.39      6.26 o 
  -3  -1  10       12.38       14.99      3.64 o 
  -2  -1  10      468.59      458.54     17.61 o 
  -1  -1  10        0.35        2.77      2.86 o 
   0  -1  10      382.93      360.36     11.76 o 
   1  -1  10       74.90       83.73      5.68 o 
   2  -1  10     1186.05     1173.22     23.68 o 
   3  -1  10      595.70      601.71     18.40 o 
   4  -1  10      147.46      143.97      9.67 o 
   5  -1  10       17.90       22.35      9.04 o 
   6  -1  10       90.41       89.77     19.47 o 
   7  -1  10       12.08        8.79      3.63 o 
   8  -1  10      290.74      314.94     25.05 o 
 -10   0  10       31.35       38.18     10.38 o 
  -9   0  10        1.12        4.02      5.10 o 
  -8   0  10       23.17       26.14      5.31 o 
  -7   0  10       48.03       39.92      8.54 o 
  -6   0  10       43.17       36.81      7.46 o 
  -5   0  10      304.38      286.69     14.76 o 
  -4   0  10      164.09      177.66     11.58 o 
  -3   0  10      299.91      305.89     14.67 o 
  -2   0  10      114.00      108.47      8.90 o 
  -1   0  10      139.66      142.89     16.80 o 
   0   0  10       10.71        8.53      2.14 o 
   1   0  10      271.00      253.19     12.23 o 
   2   0  10        2.11        3.86      2.34 o 
   3   0  10      211.92      219.18     11.30 o 
   4   0  10       12.71       13.34      3.74 o 
   5   0  10      315.55      306.63     14.68 o 
   6   0  10        0.36       -0.57      2.75 o 
   7   0  10       73.47       77.36      9.89 o 
   8   0  10       28.11       30.26      8.57 o 
 -10   1  10       64.29       55.44     12.22 o 
  -9   1  10       21.88       17.12      6.80 o 
  -8   1  10       41.38       43.21      6.37 o 
  -7   1  10      164.61      169.79     23.12 o 
  -6   1  10     1051.69     1073.01     28.92 o 
  -5   1  10      145.84      143.19     10.90 o 
  -4   1  10      874.56      897.34     27.69 o 
  -3   1  10      102.53      110.63      9.13 o 
  -2   1  10       67.55       57.48      6.52 o 
  -1   1  10     1638.83     1566.06     18.45 o 
   0   1  10       63.57       59.12      6.99 o 
   1   1  10      829.54      833.70     18.95 o 
   2   1  10      180.09      204.09     10.84 o 
   3   1  10     1153.87     1181.20     20.03 o 
   4   1  10     1262.81     1259.58     29.08 o 
   5   1  10        7.57        7.50      4.72 o 
   6   1  10      165.32      172.07     11.62 o 
   7   1  10       65.36       83.39     12.50 o 
   8   1  10        2.00        0.97      4.06 o 
 -10   2  10        0.50       -3.40      6.08 o 
  -9   2  10        0.23       11.14      7.29 o 
  -8   2  10       22.04       16.68      4.71 o 
  -7   2  10       23.31       16.78      4.53 o 
  -6   2  10       87.19       82.35      8.85 o 
  -5   2  10      728.20      703.63     23.65 o 
  -4   2  10      131.24      143.86     13.91 o 
  -3   2  10      298.44      292.47     14.93 o 
  -2   2  10      250.70      238.06      7.77 o 
  -1   2  10      273.19      261.89      8.85 o 
   0   2  10        0.00       -1.55      1.77 o 
   1   2  10        0.76       -1.13      1.68 o 
   2   2  10      177.22      183.25      8.22 o 
   3   2  10      305.78      296.07     18.39 o 
   4   2  10        2.48        5.98      3.09 o 
   5   2  10        1.62        1.12      2.83 o 
   6   2  10        0.29       -1.52      4.00 o 
   7   2  10       54.96       57.22     11.66 o 
   8   2  10        0.69       -0.79      4.94 o 
 -10   3  10       30.40       36.87     10.25 o 
  -9   3  10       59.03       57.90      7.52 o 
  -8   3  10      217.69      230.31     14.57 o 
  -7   3  10       12.97       11.71      3.85 o 
  -6   3  10      881.54      874.97     39.95 o 
  -5   3  10      487.63      529.87     30.14 o 
  -4   3  10      660.95      674.26     33.06 o 
  -3   3  10       35.11       40.49      6.72 o 
  -2   3  10      318.33      303.42     12.65 o 
  -1   3  10      532.91      539.09     15.53 o 
   0   3  10      428.47      429.27     12.62 o 
   1   3  10      286.66      297.62     10.74 o 
   2   3  10      269.95      264.68     10.22 o 
   3   3  10       98.84       99.27      6.32 o 
   4   3  10       80.71       81.20      8.11 o 
   5   3  10      279.58      306.86     15.64 o 
   6   3  10       97.44       99.43      9.33 o 
   7   3  10       48.38       59.44     11.91 o 
  -9   4  10       38.34       13.50      5.74 o 
  -8   4  10       44.78       30.08      8.50 o 
  -7   4  10      250.22      238.85     22.22 o 
  -6   4  10      124.00      109.59     15.03 o 
  -5   4  10        0.48       -2.82      3.73 o 
  -4   4  10        1.04       -1.64      5.08 o 
  -3   4  10        1.76        1.42      2.24 o 
  -2   4  10        0.53        1.19      2.60 o 
  -1   4  10      303.78      304.53     12.70 o 
   0   4  10      149.58      156.61      9.42 o 
   1   4  10      138.18      120.35      8.41 o 
   2   4  10       32.43       31.60      3.88 o 
   3   4  10       55.82       50.83      4.82 o 
   4   4  10       79.99       71.85      7.66 o 
   5   4  10       43.41       47.88      7.18 o 
   6   4  10       34.24       33.67      5.36 o 
   7   4  10       61.76       75.46     13.27 o 
  -9   5  10       52.08       49.90     11.44 o 
  -8   5  10       57.91       62.77     12.55 o 
  -7   5  10       59.54       52.91     11.25 o 
  -6   5  10        0.35       -2.69      2.69 o 
  -5   5  10       62.47       61.32     10.98 o 
  -4   5  10       46.89       64.39      6.54 o 
  -3   5  10      242.69      233.68     11.93 o 
  -2   5  10      175.39      159.31      9.92 o 
  -1   5  10      292.90      315.40     21.33 o 
   0   5  10        3.76       -3.24      3.24 o 
   1   5  10      880.46      854.69     23.39 o 
   2   5  10        0.01       -1.25      2.48 o 
   3   5  10       60.33       67.92      7.78 o 
   4   5  10        3.72       14.87      4.30 o 
   5   5  10        6.88        5.00      5.19 o 
   6   5  10        0.31       -2.10      5.42 o 
  -8   6  10        0.02       -7.84      7.84 o 
  -7   6  10       42.34       34.44      9.70 o 
  -6   6  10        8.87        4.68      5.22 o 
  -5   6  10       56.23       68.14     12.27 o 
  -4   6  10        5.46       13.49      4.48 o 
  -3   6  10       44.31       34.66      5.32 o 
  -2   6  10       17.19       18.95      3.99 o 
  -1   6  10       70.05       61.98      6.74 o 
   0   6  10       32.76       37.96      5.89 o 
   1   6  10        0.33        6.58      3.24 o 
   2   6  10       74.03       95.01      8.52 o 
   3   6  10      214.26      233.84     20.01 o 
   4   6  10      188.46      179.20     13.07 o 
   5   6  10       78.01       95.58      9.77 o 
  -8   7  10      178.61      204.19     22.79 o 
  -7   7  10       14.34        3.97      5.05 o 
  -6   7  10      200.55      171.94     19.92 o 
  -5   7  10        9.88       21.38      8.44 o 
  -4   7  10       26.45       32.68      6.62 o 
  -3   7  10       82.03       99.68      9.15 o 
  -2   7  10       89.52       90.83      8.53 o 
  -1   7  10       45.35       41.07      5.92 o 
   0   7  10       71.56       96.07      9.08 o 
   1   7  10       20.37       16.43      5.10 o 
   2   7  10      335.42      349.00     16.86 o 
   3   7  10       23.60       16.10      6.01 o 
   4   7  10        1.59       -4.50      4.50 o 
  -6   8  10        0.16       -4.44      6.72 o 
  -5   8  10        2.55        0.78      5.96 o 
  -4   8  10       24.68       21.69      6.59 o 
  -3   8  10        8.64       11.64      4.92 o 
  -2   8  10        2.68        3.85      3.37 o 
  -1   8  10       11.50       11.58      5.13 o 
   0   8  10       47.92       58.09     10.71 o 
   1   8  10        0.57        5.12      5.24 o 
   2   8  10        0.15       -4.54      4.54 o 
   3   8  10       18.95       18.86      6.86 o 
  -5   9  10       86.17      104.25     17.14 o 
  -4   9  10       39.45       57.20      8.15 o 
  -3   9  10        0.07        4.77      4.23 o 
  -2   9  10      140.93      145.25     16.38 o 
  -1   9  10       42.25       51.11     10.17 o 
   0   9  10       95.86      112.24     14.88 o 
   1   9  10       86.34       92.37     13.93 o 
  -1 -10  11       31.14       55.32     12.06 o 
   0 -10  11       52.16       40.64     11.05 o 
  -4  -9  11       24.00       26.22      8.99 o 
  -3  -9  11        1.69        2.00      5.62 o 
  -2  -9  11       84.47       55.48     12.28 o 
  -1  -9  11       35.42       20.98      8.83 o 
   0  -9  11        6.09        1.18      5.71 o 
   1  -9  11       36.55       31.93      9.61 o 
   2  -9  11       14.58       14.42      7.23 o 
   3  -9  11        3.20        5.89      4.56 o 
  -6  -8  11       26.25       11.89      5.20 o 
  -5  -8  11       28.19       35.15      6.17 o 
  -4  -8  11        0.02        2.46      6.14 o 
  -3  -8  11      544.27      598.14     35.43 o 
  -2  -8  11        0.00        2.73      5.56 o 
  -1  -8  11       30.34       18.33      7.23 o 
   0  -8  11       43.28       62.45     13.07 o 
   1  -8  11       11.80        5.95      5.53 o 
   2  -8  11        9.68       14.72      8.06 o 
   3  -8  11       18.51       17.62      8.02 o 
   4  -8  11       85.83       97.14     15.58 o 
  -7  -7  11       86.24       85.82     13.90 o 
  -6  -7  11        4.92        8.30      4.07 o 
  -5  -7  11       36.97       41.03      6.41 o 
  -4  -7  11      551.96      558.14     41.22 o 
  -3  -7  11        0.05       -6.43      6.43 o 
  -2  -7  11       65.02       80.41     12.90 o 
  -1  -7  11       11.51       14.28      6.13 o 
   0  -7  11        3.40       15.50      7.11 o 
   1  -7  11       16.74        8.50      6.13 o 
   2  -7  11       86.88      100.94     15.46 o 
   3  -7  11        0.03       -6.54      6.54 o 
   4  -7  11      125.23      135.26     17.87 o 
   5  -7  11        1.43       15.09      7.72 o 
  -7  -6  11       75.86       72.10     15.58 o 
  -6  -6  11        0.04        2.01      7.15 o 
  -5  -6  11      436.89      440.61     27.53 o 
  -4  -6  11      136.06      125.88     10.15 o 
  -3  -6  11      147.22      134.09     10.03 o 
  -2  -6  11      101.46      112.75     14.76 o 
  -1  -6  11        1.61       -2.61      5.74 o 
   0  -6  11       35.93       25.30      8.96 o 
   1  -6  11       53.58       64.63     12.20 o 
   2  -6  11      176.58      213.85     20.76 o 
   3  -6  11       45.62       44.22     10.20 o 
   4  -6  11       12.58        8.44      5.54 o 
   5  -6  11       79.68       92.73     14.67 o 
   6  -6  11       36.54       38.29      9.24 o 
  -8  -5  11      105.24      107.51     15.56 o 
  -7  -5  11       31.21       23.96      6.14 o 
  -6  -5  11      100.81      115.27     10.27 o 
  -5  -5  11       50.17       43.27      6.38 o 
  -4  -5  11       47.26       42.20      6.05 o 
  -3  -5  11        0.56        2.76      3.17 o 
  -2  -5  11      110.33       97.52      8.11 o 
  -1  -5  11      675.66      655.49     33.88 o 
   0  -5  11      480.23      484.73     29.80 o 
   1  -5  11       18.12       32.66      9.08 o 
   2  -5  11       46.18       27.51      7.11 o 
   3  -5  11       24.61       24.30      7.26 o 
   4  -5  11        3.87       -4.99      4.99 o 
   5  -5  11       69.04       81.14     13.49 o 
   6  -5  11        0.62        4.83      4.33 o 
   7  -5  11        0.33        3.24      4.34 o 
  -9  -4  11        5.73        1.67      5.17 o 
  -8  -4  11       42.35       56.68     11.94 o 
  -7  -4  11       38.94       50.99      7.04 o 
  -6  -4  11       99.97      106.77     17.53 o 
  -5  -4  11      379.27      393.80     17.52 o 
  -4  -4  11       61.43       61.77      8.42 o 
  -3  -4  11      173.06      183.80     19.48 o 
  -2  -4  11      557.36      540.44     19.16 o 
  -1  -4  11      192.38      201.84     10.57 o 
   0  -4  11      700.96      736.78     35.17 o 
   1  -4  11       66.82       65.00     10.85 o 
   2  -4  11      376.99      390.15     26.25 o 
   3  -4  11      231.61      264.22     22.07 o 
   4  -4  11      271.47      327.28     24.58 o 
   5  -4  11      112.23      126.73     10.13 o 
   6  -4  11        1.07        2.86      3.13 o 
   7  -4  11      315.39      330.15     30.47 o 
  -9  -3  11      156.08      156.07     18.93 o 
  -8  -3  11       42.49       48.82     10.72 o 
  -7  -3  11       80.88       89.22      8.80 o 
  -6  -3  11        7.69        1.61      3.81 o 
  -5  -3  11        4.26        1.80      3.20 o 
  -4  -3  11        1.17       -2.53      5.04 o 
  -3  -3  11       32.89       33.07      7.76 o 
  -2  -3  11      138.86      126.87     14.71 o 
  -1  -3  11      569.59      569.00     30.33 o 
   0  -3  11       14.00       15.51      7.39 o 
   1  -3  11      325.65      340.15     23.93 o 
   2  -3  11      430.73      384.68     25.22 o 
   3  -3  11      395.25      403.38     25.99 o 
   4  -3  11       54.39       54.18      6.57 o 
   5  -3  11        9.10       12.37      3.65 o 
   6  -3  11      122.54      100.87      9.43 o 
   7  -3  11        0.02       -1.65      4.76 o 
  -9  -2  11      212.59      225.62     23.10 o 
  -8  -2  11       54.32       60.42      7.69 o 
  -7  -2  11      643.14      666.27     23.43 o 
  -6  -2  11      409.38      416.59     25.30 o 
  -5  -2  11     1161.36     1168.25     41.84 o 
  -4  -2  11        0.05       -4.18      4.88 o 
  -3  -2  11       52.12       50.57     10.00 o 
  -2  -2  11     1224.65     1244.75     43.88 o 
  -1  -2  11      229.21      193.74     17.83 o 
   0  -2  11      389.41      413.28     25.84 o 
   1  -2  11      229.92      241.09     19.85 o 
   2  -2  11       70.45       67.65     10.62 o 
   3  -2  11       30.94       20.73      3.79 o 
   4  -2  11       37.05       41.99      5.70 o 
   5  -2  11       30.16       46.87      6.08 o 
   6  -2  11       65.42       89.00      8.91 o 
   7  -2  11      212.11      211.91     13.89 o 
  -9  -1  11       26.54       32.09     10.00 o 
  -8  -1  11        9.28        1.89      4.55 o 
  -7  -1  11      204.49      212.74     18.37 o 
  -6  -1  11       26.56       27.25      9.70 o 
  -5  -1  11      111.66      108.61     13.28 o 
  -4  -1  11      177.48      178.55     12.14 o 
  -3  -1  11       15.47       11.65      5.41 o 
  -2  -1  11        2.25        6.98      3.13 o 
  -1  -1  11        0.03        0.67      3.52 o 
   0  -1  11      322.79      321.59     22.84 o 
   1  -1  11       49.15       54.62      9.88 o 
   2  -1  11      443.00      389.05     14.19 o 
   3  -1  11       13.15       17.21      3.77 o 
   4  -1  11        2.41        2.79      2.46 o 
   5  -1  11        0.02       -1.01      2.28 o 
   6  -1  11       78.73       73.17      8.22 o 
   7  -1  11       11.54       11.02      6.47 o 
  -9   0  11      391.55      410.34     30.83 o 
  -8   0  11       98.92      100.79     13.25 o 
  -7   0  11      466.99      509.08     21.02 o 
  -6   0  11        7.14        2.40      4.76 o 
  -5   0  11       39.56       36.55      5.73 o 
  -4   0  11      262.73      289.42     19.17 o 
  -3   0  11       84.36       79.49      8.02 o 
  -2   0  11      145.89      142.04     10.62 o 
  -1   0  11      131.95      127.06      9.67 o 
   0   0  11       24.41       34.15     12.64 o 
   1   0  11      541.18      547.70     13.42 o 
   2   0  11       26.73       32.53      8.21 o 
   3   0  11       78.87       81.75      7.56 o 
   4   0  11      290.65      317.85     14.92 o 
   5   0  11        0.01       -2.64      2.93 o 
   6   0  11        5.01       11.50      3.52 o 
   7   0  11       13.18       10.25      6.05 o 
  -9   1  11       12.61        4.22      4.94 o 
  -8   1  11        0.92       -3.49      4.04 o 
  -7   1  11      191.96      200.67     13.50 o 
  -6   1  11      249.10      264.10     15.19 o 
  -5   1  11      954.02     1025.09     29.22 o 
  -4   1  11      631.38      623.35     22.50 o 
  -3   1  11      314.19      293.75     15.31 o 
  -2   1  11       11.69       15.53      4.56 o 
  -1   1  11       94.30       94.30      8.63 o 
   0   1  11       19.22       17.73      4.06 o 
   1   1  11      136.68      148.75      7.27 o 
   2   1  11       23.49       28.36      3.52 o 
   3   1  11      182.32      197.71     18.41 o 
   4   1  11       14.68       11.79      3.47 o 
   5   1  11       12.88       10.68      3.85 o 
   6   1  11        2.55        3.91      4.87 o 
   7   1  11        7.11        4.12      4.67 o 
  -9   2  11       23.55       36.49     10.56 o 
  -8   2  11       38.70       37.79      6.49 o 
  -7   2  11       26.99       26.78      5.54 o 
  -6   2  11        4.20        1.38      4.95 o 
  -5   2  11        0.51        1.35      3.10 o 
  -4   2  11        0.14       -3.43      3.43 o 
  -3   2  11      245.55      258.38     14.48 o 
  -2   2  11        5.94        2.62      2.85 o 
  -1   2  11       34.19       26.49      4.85 o 
   0   2  11       45.14       45.69      4.23 o 
   1   2  11      700.09      717.29     16.60 o 
   2   2  11        1.39        2.82      2.00 o 
   3   2  11       23.08       23.22      4.42 o 
   4   2  11        1.28       -0.34      3.94 o 
   5   2  11      110.13      108.97      9.69 o 
   6   2  11       18.99       23.02      5.45 o 
   7   2  11       48.26       62.33     11.90 o 
  -9   3  11       27.08       38.00      6.80 o 
  -8   3  11       14.08       11.09      5.75 o 
  -7   3  11        0.44       -2.29      5.17 o 
  -6   3  11       33.18       39.60      6.95 o 
  -5   3  11      224.51      232.91     14.73 o 
  -4   3  11      171.67      194.55     13.18 o 
  -3   3  11       71.38       68.06      7.71 o 
  -2   3  11      247.56      256.53     14.58 o 
  -1   3  11        5.63       -3.59      3.59 o 
   0   3  11        0.55       -0.21      1.75 o 
   1   3  11       55.70       58.06      5.10 o 
   2   3  11       49.52       53.90      6.98 o 
   3   3  11        0.16       -0.73      3.20 o 
   4   3  11       40.12       34.58      5.60 o 
   5   3  11      118.99      114.98     11.94 o 
   6   3  11        0.11        7.57      5.68 o 
  -9   4  11        1.22        3.58      5.65 o 
  -8   4  11      281.87      294.23     17.50 o 
  -7   4  11      231.53      215.57     22.08 o 
  -6   4  11      203.40      188.96     19.98 o 
  -5   4  11        0.53        5.16      5.03 o 
  -4   4  11      726.83      736.79     36.67 o 
  -3   4  11      359.02      414.86     26.78 o 
  -2   4  11      477.75      475.80     28.07 o 
  -1   4  11      629.14      683.56     32.50 o 
   0   4  11      128.42      128.75      8.88 o 
   1   4  11      417.91      445.24     14.26 o 
   2   4  11      387.49      422.51     14.02 o 
   3   4  11      207.54      223.74     16.44 o 
   4   4  11      161.51      168.28     12.07 o 
   5   4  11       63.23       72.38      8.30 o 
   6   4  11       21.67        4.72      3.90 o 
  -8   5  11        2.26       -3.51      5.20 o 
  -7   5  11       19.96       17.52      6.87 o 
  -6   5  11       13.61       11.03      6.87 o 
  -5   5  11        1.72        9.55      6.40 o 
  -4   5  11       24.75        3.87      4.98 o 
  -3   5  11       17.43       23.90      7.48 o 
  -2   5  11       23.28       33.34      8.22 o 
  -1   5  11       39.45       47.37      5.85 o 
   0   5  11      194.97      223.92     12.25 o 
   1   5  11       55.83       58.87      6.64 o 
   2   5  11      301.56      300.75     13.73 o 
   3   5  11        6.73       18.87      4.83 o 
   4   5  11       26.59       21.20      4.99 o 
   5   5  11      270.19      275.86     16.29 o 
  -7   6  11       11.40       12.53      6.45 o 
  -6   6  11      390.48      406.25     30.87 o 
  -5   6  11      135.19      144.08     17.82 o 
  -4   6  11       46.44       42.08     10.12 o 
  -3   6  11      220.78      235.47     21.53 o 
  -2   6  11       35.07       59.01     10.95 o 
  -1   6  11       59.24       73.71      7.55 o 
   0   6  11      171.43      188.42     11.90 o 
   1   6  11       78.56       83.72      8.25 o 
   2   6  11      610.78      588.29     21.17 o 
   3   6  11        4.80        6.49      3.44 o 
   4   6  11        7.95       16.53      7.10 o 
  -6   7  11       15.96        8.95      6.11 o 
  -5   7  11        1.82       -0.07      3.77 o 
  -4   7  11       45.66       17.76      7.36 o 
  -3   7  11      259.93      278.28     24.18 o 
  -2   7  11        6.89        0.10      4.91 o 
  -1   7  11       21.43       14.49      4.14 o 
   0   7  11        0.15       -7.28      7.28 o 
   1   7  11      155.68      131.37     18.25 o 
   2   7  11        9.11       11.55      5.52 o 
   3   7  11       29.92       23.65      7.66 o 
  -5   8  11       19.31       12.42      6.13 o 
  -4   8  11        4.32       -1.14      4.58 o 
  -3   8  11        6.80        0.42      4.73 o 
  -2   8  11      128.69      141.81     17.88 o 
  -1   8  11      104.00      102.56      9.96 o 
   0   8  11      180.44      200.30     13.66 o 
   1   8  11       91.64      103.17     10.04 o 
   2   8  11       11.84        6.94      4.92 o 
  -2  -9  12      105.05      113.37     16.87 o 
  -1  -9  12        0.26        2.30      5.00 o 
   0  -9  12        4.85        4.78      5.39 o 
   1  -9  12      122.89      163.28     21.02 o 
  -4  -8  12       25.49       33.37     10.13 o 
  -3  -8  12       19.64       19.97      7.92 o 
  -2  -8  12        7.89       -0.05      4.91 o 
  -1  -8  12        2.23        4.98      4.89 o 
   0  -8  12      153.45      190.01     21.19 o 
   1  -8  12        2.31        4.33      6.74 o 
   2  -8  12       51.56       45.81     11.26 o 
   3  -8  12        0.49       25.18      9.61 o 
  -6  -7  12      388.94      402.54     19.89 o 
  -5  -7  12       19.57       21.89      5.28 o 
  -4  -7  12       80.15       84.19     13.94 o 
  -3  -7  12       85.42       69.06     13.06 o 
  -2  -7  12       19.04        1.98      4.57 o 
  -1  -7  12      302.96      352.98     27.62 o 
   0  -7  12       33.85       33.99      9.52 o 
   1  -7  12       31.76       41.65     10.47 o 
   2  -7  12       16.54       19.12      8.71 o 
   3  -7  12        0.78        1.44      4.84 o 
   4  -7  12      115.31      161.32     19.70 o 
  -7  -6  12       43.45       42.84      9.79 o 
  -6  -6  12        3.19        0.34      3.12 o 
  -5  -6  12       28.89       45.48      6.84 o 
  -4  -6  12      144.45      149.59     11.49 o 
  -3  -6  12        8.20       17.81      7.50 o 
  -2  -6  12       39.35       18.95      7.41 o 
  -1  -6  12       13.60        7.22      5.61 o 
   0  -6  12       37.30       33.83      9.12 o 
   1  -6  12        3.82       17.18      7.17 o 
   2  -6  12      137.24      137.48     17.88 o 
   3  -6  12        9.92        5.74      4.69 o 
   4  -6  12       15.09       10.96      6.77 o 
   5  -6  12       34.74       42.66     11.59 o 
  -7  -5  12       16.75       28.04      5.48 o 
  -6  -5  12       20.91       14.04      6.76 o 
  -5  -5  12      222.19      266.40     20.55 o 
  -4  -5  12       87.42       96.75      9.01 o 
  -3  -5  12      145.07      153.98     10.75 o 
  -2  -5  12       64.00       64.28     12.01 o 
  -1  -5  12      147.87      146.56     17.29 o 
   0  -5  12       50.75       53.06     11.06 o 
   1  -5  12      136.61      116.76     15.76 o 
   2  -5  12       67.03       94.85     14.76 o 
   3  -5  12       50.53       62.96     12.20 o 
   4  -5  12      284.67      331.05     26.99 o 
   5  -5  12       21.89       38.66      9.70 o 
  -8  -4  12       42.38       39.92     10.43 o 
  -7  -4  12        0.49       -2.18      3.51 o 
  -6  -4  12      125.64      133.56     14.99 o 
  -5  -4  12       37.46       36.71      6.07 o 
  -4  -4  12       12.80       22.11      9.29 o 
  -3  -4  12      133.28      135.04     16.25 o 
  -2  -4  12      176.55      159.12     10.53 o 
  -1  -4  12       66.29       64.80     11.60 o 
   0  -4  12      416.68      401.64     27.62 o 
   1  -4  12       28.52       21.56      7.91 o 
   2  -4  12      167.58      152.36     17.42 o 
   3  -4  12      284.32      275.99     23.35 o 
   4  -4  12       18.12       42.11     10.50 o 
   5  -4  12       16.92       25.93      8.68 o 
   6  -4  12        0.43        0.02      6.30 o 
  -8  -3  12        1.17        0.98      4.61 o 
  -7  -3  12       47.47       70.05      8.39 o 
  -6  -3  12       37.18       34.84      5.98 o 
  -5  -3  12       27.68       34.93      6.40 o 
  -4  -3  12      430.10      431.54     27.40 o 
  -3  -3  12      114.85       89.34     13.04 o 
  -2  -3  12      118.89      110.33     14.28 o 
  -1  -3  12       94.29       85.19     12.65 o 
   0  -3  12      189.78      184.50     18.40 o 
   1  -3  12      123.07      154.73     17.09 o 
   2  -3  12       29.48       24.02      6.47 o 
   3  -3  12       12.57        6.56      4.74 o 
   4  -3  12        0.70        2.02      4.27 o 
   5  -3  12       38.93       30.10      8.62 o 
   6  -3  12      109.71      146.45     17.49 o 
  -8  -2  12       16.35       15.99      4.40 o 
  -7  -2  12       24.00       34.80     11.06 o 
  -6  -2  12        8.43        8.37      4.93 o 
  -5  -2  12       26.89       18.27      8.08 o 
  -4  -2  12        1.31        6.70      5.00 o 
  -3  -2  12       15.10        6.73      4.55 o 
  -2  -2  12      290.71      278.73     22.54 o 
  -1  -2  12       14.66       15.53      6.79 o 
   0  -2  12      543.45      507.69     29.94 o 
   1  -2  12      141.87      145.81     16.42 o 
   2  -2  12       15.27       12.81      6.91 o 
   3  -2  12      104.11       87.22     13.21 o 
   4  -2  12       18.20        9.05      5.78 o 
   5  -2  12       16.92        8.85      6.08 o 
   6  -2  12      248.43      304.24     24.31 o 
  -9  -1  12       17.07       18.47      8.21 o 
  -8  -1  12      193.17      220.93     19.54 o 
  -7  -1  12       54.95       57.69     10.67 o 
  -6  -1  12       47.23       42.72      9.36 o 
  -5  -1  12      345.84      369.15     25.46 o 
  -4  -1  12      247.85      255.73     21.15 o 
  -3  -1  12      766.35      734.99     35.74 o 
  -2  -1  12        6.41       -4.17      5.72 o 
  -1  -1  12      184.64      159.57     17.60 o 
   0  -1  12      481.34      489.52     29.46 o 
   1  -1  12      131.64      138.55     16.15 o 
   2  -1  12     1288.88     1258.77     47.59 o 
   3  -1  12       72.34       66.59     11.48 o 
   4  -1  12      135.37      173.06     17.77 o 
   5  -1  12       14.01       12.00      5.60 o 
   6  -1  12        7.54       16.46      6.20 o 
  -9   0  12       14.96        4.73      6.29 o 
  -8   0  12       86.31       96.17      9.89 o 
  -7   0  12      133.27      141.23     11.95 o 
  -6   0  12       12.19        7.94      4.60 o 
  -5   0  12      168.94      175.40     12.93 o 
  -4   0  12       30.93       36.60      6.46 o 
  -3   0  12       29.66       37.87      6.40 o 
  -2   0  12      252.58      253.35     14.58 o 
  -1   0  12      632.02      674.67     23.20 o 
   0   0  12        8.13       14.48      4.29 o 
   1   0  12      816.65      809.51     37.98 o 
   2   0  12      188.85      213.89     20.03 o 
   3   0  12      113.66      104.76     13.79 o 
   4   0  12       16.59        9.73      4.23 o 
   5   0  12       22.05       17.77      6.78 o 
   6   0  12       12.62        9.33      5.13 o 
  -9   1  12       97.11      111.71     16.80 o 
  -8   1  12        8.67       11.94      5.04 o 
  -7   1  12       58.85       64.85      8.46 o 
  -6   1  12       31.10       34.85      9.73 o 
  -5   1  12        0.63       -1.05      2.97 o 
  -4   1  12      251.60      262.33     15.69 o 
  -3   1  12      292.21      289.09     16.08 o 
  -2   1  12      306.86      292.91     24.42 o 
  -1   1  12        4.48        2.49      3.86 o 
   0   1  12      281.98      284.79     14.98 o 
   1   1  12       22.09       14.92      5.77 o 
   2   1  12       49.51       53.70      6.32 o 
   3   1  12       56.62       46.23      9.61 o 
   4   1  12        7.30        1.43      4.23 o 
   5   1  12       35.66       56.61     10.51 o 
   6   1  12       30.08       39.91      8.98 o 
  -8   2  12        0.22       -4.09      4.09 o 
  -7   2  12        2.87       -2.49      4.06 o 
  -6   2  12       85.95      101.77     13.68 o 
  -5   2  12        3.86        5.88      3.28 o 
  -4   2  12       30.96       22.37      7.63 o 
  -3   2  12       41.22       24.94      7.74 o 
  -2   2  12       28.41       28.51      5.21 o 
  -1   2  12       22.65       16.07      4.36 o 
   0   2  12      101.24       87.72      8.82 o 
   1   2  12      279.72      274.96     24.23 o 
   2   2  12       39.73       41.65      5.65 o 
   3   2  12        5.61       17.20      6.51 o 
   4   2  12       78.80       52.79      6.95 o 
   5   2  12        2.68       -6.18      6.18 o 
   6   2  12        5.48        4.20      2.97 o 
  -8   3  12       25.88       17.24      4.83 o 
  -7   3  12       65.56       43.17      8.67 o 
  -6   3  12      145.33      138.26     15.06 o 
  -5   3  12       19.91       21.41      5.44 o 
  -4   3  12      229.22      232.35     15.02 o 
  -3   3  12      355.79      363.28     24.74 o 
  -2   3  12        6.16        2.48      3.49 o 
  -1   3  12      758.59      808.21     37.63 o 
   0   3  12        1.52        2.19      2.71 o 
   1   3  12       21.99       18.99      4.29 o 
   2   3  12      253.18      282.75     23.52 o 
   3   3  12        0.15       -1.45      2.63 o 
   4   3  12       70.66       79.49     13.72 o 
   5   3  12        1.49       -0.19      2.78 o 
  -8   4  12        1.00        4.06      4.17 o 
  -7   4  12      120.66      114.33     11.52 o 
  -6   4  12       71.95       57.93      8.09 o 
  -5   4  12       81.63       76.67     17.01 o 
  -4   4  12       20.96       10.61      6.50 o 
  -3   4  12        1.68        4.97      6.25 o 
  -2   4  12       34.69       28.37      7.36 o 
  -1   4  12       32.67       31.45      5.84 o 
   0   4  12        0.69        1.41      5.89 o 
   1   4  12        8.35        3.73      2.81 o 
   2   4  12        2.93       -4.48      5.31 o 
   3   4  12        9.40        6.36      2.87 o 
   4   4  12       57.97       60.11      7.46 o 
   5   4  12       13.58        9.41      4.13 o 
  -7   5  12      165.90      223.65     23.70 o 
  -6   5  12       32.33       31.65     10.05 o 
  -5   5  12      147.98      128.98     17.11 o 
  -4   5  12        8.03       15.16      7.80 o 
  -3   5  12      226.86      203.62     20.39 o 
  -2   5  12       62.61       88.89     13.38 o 
  -1   5  12        1.37        6.67      5.96 o 
   0   5  12      266.43      272.65     21.94 o 
   1   5  12      120.20      120.40     10.44 o 
   2   5  12        8.06        1.05      3.80 o 
   3   5  12       34.64       41.08      6.78 o 
   4   5  12        8.41        6.84      3.98 o 
  -6   6  12       29.01       36.11     10.67 o 
  -5   6  12       47.46       57.42     12.10 o 
  -4   6  12       48.72       46.75     12.12 o 
  -3   6  12       12.21       15.13      8.12 o 
  -2   6  12       73.68       71.79     12.40 o 
  -1   6  12        0.75       -4.01      4.61 o 
   0   6  12       97.56      104.45     14.07 o 
   1   6  12       20.27       21.08      7.14 o 
   2   6  12      131.17      109.21     15.68 o 
   3   6  12        4.00       11.31     15.67 o 
  -5   7  12       17.33        9.96      5.53 o 
  -4   7  12      161.83      180.17     20.77 o 
  -3   7  12        4.78        3.55      5.28 o 
  -2   7  12       75.70      103.73     15.06 o 
  -1   7  12      319.54      355.90     26.84 o 
   0   7  12        3.30       -4.05      5.97 o 
   1   7  12       93.16      110.81     14.44 o 
  -2  -8  13       21.78       24.57      8.47 o 
  -1  -8  13       41.44       36.60     10.56 o 
   0  -8  13       25.75       32.20     10.51 o 
  -4  -7  13        5.91        6.68      5.14 o 
  -3  -7  13       41.73       24.64      9.53 o 
  -2  -7  13       11.29       18.99      7.72 o 
  -1  -7  13        1.39       -1.04      5.17 o 
   0  -7  13       10.30        5.95      5.69 o 
   1  -7  13       65.53       91.16     15.64 o 
   2  -7  13       10.71        9.73      8.11 o 
  -5  -6  13       23.36        7.13      5.17 o 
  -4  -6  13       70.28       78.39     13.23 o 
  -3  -6  13       23.65       19.46      7.56 o 
  -2  -6  13       30.04       37.44     10.05 o 
  -1  -6  13       13.74       21.04      7.97 o 
   0  -6  13       63.11       64.74     12.66 o 
   1  -6  13       48.87       65.27     13.40 o 
   2  -6  13        3.43        5.20      6.50 o 
   3  -6  13      191.09      214.36     22.93 o 
  -6  -5  13       84.69       93.77      9.99 o 
  -5  -5  13        0.26       -2.30      3.59 o 
  -4  -5  13       35.02       32.45      9.06 o 
  -3  -5  13      162.97      176.66     19.80 o 
  -2  -5  13        2.08        8.98      7.41 o 
  -1  -5  13       73.59       72.19     13.13 o 
   0  -5  13       32.88       39.46     10.61 o 
   1  -5  13        0.22       11.23      6.74 o 
   2  -5  13       12.14       17.16      7.26 o 
   3  -5  13        0.02       -4.11      5.00 o 
   4  -5  13      196.97      208.09     21.94 o 
  -7  -4  13       31.99       37.06      6.77 o 
  -6  -4  13      297.99      348.79     18.24 o 
  -5  -4  13       31.94       29.47      7.97 o 
  -4  -4  13      573.40      579.03     23.57 o 
  -3  -4  13      347.89      363.35     16.85 o 
  -2  -4  13       44.19       57.23     11.16 o 
  -1  -4  13       30.71       34.66      9.91 o 
   0  -4  13        2.28        0.34      5.01 o 
   1  -4  13        3.53       -2.23      5.89 o 
   2  -4  13       27.26       49.29     10.96 o 
   3  -4  13      103.25      124.39     16.46 o 
   4  -4  13        0.05       -2.33      6.55 o 
   5  -4  13       19.46       19.71      7.24 o 
  -7  -3  13       22.54       16.02      4.49 o 
  -6  -3  13       13.48       13.23      4.12 o 
  -5  -3  13      423.28      437.03     28.41 o 
  -4  -3  13        9.10        9.66      5.32 o 
  -3  -3  13      229.50      235.08     21.54 o 
  -2  -3  13        1.62        6.86      6.00 o 
  -1  -3  13        1.63        8.73      7.05 o 
   0  -3  13      239.97      263.90     23.40 o 
   1  -3  13       15.24       10.93      6.44 o 
   2  -3  13        3.16       -0.82      4.92 o 
   3  -3  13       12.17       11.21      5.57 o 
   4  -3  13        4.09       12.09      5.71 o 
   5  -3  13       28.68       41.11     10.56 o 
  -8  -2  13      496.03      489.20     33.08 o 
  -7  -2  13      111.11      125.64     18.57 o 
  -6  -2  13       94.34      102.89     14.56 o 
  -5  -2  13      315.91      279.36     23.04 o 
  -4  -2  13       53.07       29.73      9.00 o 
  -3  -2  13       97.98       96.92     13.81 o 
  -2  -2  13      369.15      391.56     27.89 o 
  -1  -2  13      333.96      319.25     25.14 o 
   0  -2  13      128.73      127.49     16.03 o 
   1  -2  13       11.41       12.86      7.87 o 
   2  -2  13       56.04       62.87     11.51 o 
   3  -2  13       89.22       89.09     14.06 o 
   4  -2  13       15.35       13.61      6.58 o 
   5  -2  13        1.38        1.24      4.98 o 
  -8  -1  13      122.60      116.06     15.36 o 
  -7  -1  13       36.54       35.03      9.43 o 
  -6  -1  13       19.67        4.74      5.47 o 
  -5  -1  13       30.89       40.72      9.96 o 
  -4  -1  13       42.64       40.93      9.55 o 
  -3  -1  13       51.88       54.82     10.97 o 
  -2  -1  13      128.96      143.88     17.01 o 
  -1  -1  13       71.09       56.72     10.95 o 
   0  -1  13       32.07       27.25      8.37 o 
   1  -1  13        6.36        2.80      5.63 o 
   2  -1  13       62.91       48.84     11.11 o 
   3  -1  13      127.60      124.58     16.33 o 
   4  -1  13        4.01       12.64      6.26 o 
   5  -1  13       72.44       70.11     12.19 o 
  -8   0  13        1.55        4.16      3.88 o 
  -7   0  13       50.40       64.61      8.43 o 
  -6   0  13      101.83      106.64     10.66 o 
  -5   0  13       89.11       87.41      9.57 o 
  -4   0  13      217.37      226.46     22.31 o 
  -3   0  13       15.58       10.06      9.79 o 
  -2   0  13      202.73      210.47     13.93 o 
  -1   0  13        6.72        3.31      5.30 o 
   0   0  13        3.28        9.98      5.48 o 
   1   0  13        0.00        5.57      6.60 o 
   2   0  13      364.26      334.81     25.78 o 
   3   0  13        5.15       -3.71      5.34 o 
   4   0  13       79.50       65.97     11.63 o 
   5   0  13        0.34       -3.30      4.69 o 
  -8   1  13       12.76        4.03      4.72 o 
  -7   1  13       64.60       66.37      9.08 o 
  -6   1  13      334.99      342.84     19.03 o 
  -5   1  13      162.43      180.15     16.92 o 
  -4   1  13        2.71       -3.65      3.97 o 
  -3   1  13        7.77        6.32      4.80 o 
  -2   1  13       18.51       23.60      5.19 o 
  -1   1  13      114.44      105.13      9.82 o 
   0   1  13      111.84      105.10     10.06 o 
   1   1  13      185.71      201.53     22.50 o 
   2   1  13       71.37       78.51     13.32 o 
   3   1  13      122.97      129.74     16.38 o 
   4   1  13       29.49       47.06     10.09 o 
   5   1  13        4.98        7.19      4.46 o 
  -7   2  13       64.53       58.48      8.57 o 
  -6   2  13       16.59        8.59      4.19 o 
  -5   2  13      397.26      392.93     20.36 o 
  -4   2  13       34.38       43.10      8.23 o 
  -3   2  13      360.24      382.63     19.35 o 
  -2   2  13        0.96       -0.06      3.54 o 
  -1   2  13       85.93      101.43      9.97 o 
   0   2  13      194.05      214.90     13.88 o 
   1   2  13       92.69       94.59      9.16 o 
   2   2  13       24.22       10.56      5.56 o 
   3   2  13       24.44       29.82      9.06 o 
   4   2  13        8.74       14.52      7.05 o 
  -7   3  13       86.65       89.34     15.36 o 
  -6   3  13        2.55       -2.74     19.26 o 
  -5   3  13        5.80        5.49      4.18 o 
  -4   3  13       35.01       36.26     11.38 o 
  -3   3  13       13.08        8.44      4.04 o 
  -2   3  13        6.57        2.90      6.19 o 
  -1   3  13      237.38      231.72     16.96 o 
   0   3  13       25.61       15.31      4.45 o 
   1   3  13      148.97      166.43     12.06 o 
   2   3  13       58.61       54.00     10.72 o 
   3   3  13       43.63       56.15     11.69 o 
   4   3  13       17.96       28.90      8.26 o 
  -6   4  13      192.01      209.12     17.96 o 
  -5   4  13      133.08      141.02     12.74 o 
  -4   4  13      369.51      396.95     20.71 o 
  -3   4  13      254.73      260.60     20.42 o 
  -2   4  13       72.77       79.72      9.16 o 
  -1   4  13        4.86        6.97      3.81 o 
   0   4  13        5.60        9.61      4.60 o 
   1   4  13       99.09       91.73      9.37 o 
   2   4  13        0.01        2.79      5.70 o 
   3   4  13       16.11       10.03      5.83 o 
  -6   5  13       11.66        5.14      6.30 o 
  -5   5  13       37.85       31.28      8.84 o 
  -4   5  13       22.97       40.17     10.07 o 
  -3   5  13       13.98       18.81      6.84 o 
  -2   5  13       15.37       16.23      5.08 o 
  -1   5  13      110.89       96.92     10.20 o 
   0   5  13        0.00       -2.28      2.69 o 
   1   5  13       51.49       55.90     11.72 o 
   2   5  13        7.37       10.23      6.11 o 
  -4   6  13      449.94      513.17     34.88 o 
  -3   6  13      261.44      257.51     24.31 o 
  -2   6  13       55.65       65.13     12.55 o 
  -1   6  13       78.44       91.83     14.04 o 
   0   6  13       86.33      104.97     11.00 o 
   1   6  13       12.52       10.98      6.77 o 
  -3  -6  14        0.70        4.59      4.79 o 
  -2  -6  14        3.59        0.23      5.47 o 
  -1  -6  14       70.64       55.00     12.50 o 
   0  -6  14        7.96        2.96      6.35 o 
   1  -6  14        6.81       13.06      8.60 o 
  -5  -5  14        1.41       -4.54      6.44 o 
  -4  -5  14       40.56       52.70     11.92 o 
  -3  -5  14        0.13        1.40      4.93 o 
  -2  -5  14       18.99       14.48      7.27 o 
  -1  -5  14       57.34       65.92     13.07 o 
   0  -5  14       61.45       40.53     11.53 o 
   1  -5  14        5.77        9.71      5.35 o 
   2  -5  14        0.71       10.50      7.18 o 
  -5  -4  14        6.90        6.75      6.78 o 
  -4  -4  14       83.75       79.96     13.57 o 
  -3  -4  14        0.14       -3.33      6.71 o 
  -2  -4  14       17.81        7.99      6.20 o 
  -1  -4  14       18.40       25.01      8.43 o 
   0  -4  14       66.53       64.94     12.77 o 
   1  -4  14      151.40      146.05     18.56 o 
   2  -4  14       11.63        1.75      5.68 o 
   3  -4  14       21.12       28.70     10.05 o 
  -6  -3  14       16.07       16.13      4.74 o 
  -5  -3  14       64.56       73.96     13.78 o 
  -4  -3  14        8.87        3.33      3.10 o 
  -3  -3  14       35.89       33.24      9.10 o 
  -2  -3  14      118.69      110.68     16.56 o 
  -1  -3  14       32.87       37.90      9.70 o 
   0  -3  14        0.52        2.73      4.75 o 
   1  -3  14      253.16      254.10     23.69 o 
   2  -3  14       17.37       30.69      9.52 o 
   3  -3  14       40.76       49.33     11.07 o 
  -6  -2  14        7.18        2.94      4.52 o 
  -5  -2  14      118.33      120.89     16.22 o 
  -4  -2  14      115.78      116.17     16.32 o 
  -3  -2  14      142.71      153.80     18.66 o 
  -2  -2  14        2.54       -5.22      6.26 o 
  -1  -2  14       11.05       10.97      5.85 o 
   0  -2  14      432.67      487.56     32.37 o 
   1  -2  14        3.33        9.61      6.94 o 
   2  -2  14      109.64      135.00     17.74 o 
   3  -2  14        3.98        5.96      6.04 o 
   4  -2  14       65.84       80.44     13.67 o 
  -6  -1  14      172.37      168.74     18.87 o 
  -5  -1  14       99.07      132.79     17.41 o 
  -4  -1  14      251.05      244.08     23.21 o 
  -3  -1  14        0.80        6.05      5.64 o 
  -2  -1  14        0.15        8.61      7.31 o 
  -1  -1  14       12.20        2.71      4.48 o 
   0  -1  14       34.63       50.79     12.02 o 
   1  -1  14      120.27      111.48     16.05 o 
   2  -1  14        1.81       -0.68      5.20 o 
   3  -1  14       19.88       26.68      8.56 o 
   4  -1  14       31.81       38.81     10.53 o 
  -6   0  14        3.70        3.46      3.50 o 
  -5   0  14      184.17      215.67     15.48 o 
  -4   0  14        1.32       -2.88      4.39 o 
  -3   0  14       14.90        3.93      3.96 o 
  -2   0  14      130.15      141.45     12.00 o 
  -1   0  14       18.61       26.30      8.85 o 
   0   0  14        0.72       -1.28      4.67 o 
   1   0  14       47.37       38.32     10.04 o 
   2   0  14        1.49        8.74      6.97 o 
   3   0  14       38.29       38.44     10.17 o 
   4   0  14        3.74        1.11      4.43 o 
  -6   1  14      142.16      135.30     12.64 o 
  -5   1  14      196.88      220.80     15.99 o 
  -4   1  14       26.00       11.86      4.57 o 
  -3   1  14      487.26      509.44     23.07 o 
  -2   1  14       22.38       27.42      6.68 o 
  -1   1  14        1.84       -0.50      3.48 o 
   0   1  14      131.01      147.70     12.02 o 
   1   1  14       33.06       30.38      8.88 o 
   2   1  14       25.41       40.68     10.01 o 
   3   1  14        2.08       -7.43      7.43 o 
  -6   2  14      122.14      119.12     12.14 o 
  -5   2  14        6.83        6.31      4.61 o 
  -4   2  14       46.63       42.08      7.28 o 
  -3   2  14       68.29       73.32      9.20 o 
  -2   2  14      107.77       89.76     10.01 o 
  -1   2  14        8.45        3.81      3.11 o 
   0   2  14       77.56       62.05      8.60 o 
   1   2  14       12.21        7.58      5.05 o 
   2   2  14       22.23       25.96      8.06 o 
   3   2  14        1.20       -4.05      6.60 o 
  -5   3  14       38.61       29.15      6.53 o 
  -4   3  14      218.71      256.92     17.24 o 
  -3   3  14      156.56      132.62     12.30 o 
  -2   3  14       56.79       57.13      8.41 o 
  -1   3  14        1.20        2.36      3.71 o 
   0   3  14       41.22       27.35      5.43 o 
   1   3  14        1.07       17.68      7.70 o 
   2   3  14        8.37        4.20      4.53 o 
  -5   4  14        2.23        5.31      4.06 o 
  -4   4  14       25.99       26.00      8.98 o 
  -3   4  14        3.82       -4.20      4.20 o 
  -2   4  14      139.72      144.64     12.69 o 
  -1   4  14       51.32       54.44      7.77 o 
   0   4  14      171.50      168.95     13.37 o 
   1   4  14        6.15       15.96      7.31 o 
  -3   5  14      151.74      170.64     37.86 o 
  -2   5  14       31.99       20.01      5.30 o 
  -1   5  14        9.62        8.84      3.58 o 
  -3  -4  15        9.85        1.92      5.83 o 
  -2  -4  15        6.53       10.89      6.33 o 
  -1  -4  15      145.05      175.64     21.10 o 
   0  -4  15      116.72      133.89     18.46 o 
  -4  -3  15        3.22        5.32      6.68 o 
  -3  -3  15       14.88       12.54      7.54 o 
  -2  -3  15       34.52       25.48      9.25 o 
  -1  -3  15       44.87       49.54     10.97 o 
   0  -3  15       38.79       51.06     11.81 o 
   1  -3  15      115.85      102.65     16.43 o 
  -4  -2  15       16.52        7.65      6.17 o 
  -3  -2  15        0.02       -1.46      5.10 o 
  -2  -2  15       11.32       -3.68      6.23 o 
  -1  -2  15       11.80       12.66      6.33 o 
   0  -2  15      104.34       94.54     15.81 o 
   1  -2  15        6.58        0.88      6.65 o 
   2  -2  15      177.36      196.39     22.19 o 
  -5  -1  15       18.39       16.28      8.10 o 
  -4  -1  15       60.68       41.35     11.15 o 
  -3  -1  15        8.88       11.46      7.47 o 
  -2  -1  15       93.30       78.04     13.88 o 
  -1  -1  15       29.10       16.57      6.52 o 
   0  -1  15       23.41       18.88      7.51 o 
   1  -1  15      192.94      172.51     20.96 o 
   2  -1  15       95.42      119.15     17.18 o 
  -5   0  15       22.84       20.24      7.85 o 
  -4   0  15        3.71        1.58      6.87 o 
  -3   0  15       15.97       14.29      7.55 o 
  -2   0  15       38.30       40.17     10.45 o 
  -1   0  15        7.00        5.55      5.48 o 
   0   0  15       13.92       11.96      6.23 o 
   1   0  15       32.66       28.66      9.80 o 
  -4   1  15       26.62       22.09     12.28 o 
  -3   1  15        2.14        2.09      3.96 o 
  -2   1  15      119.75      131.10     12.36 o 
  -1   1  15       29.26       41.25      9.79 o 
   0   1  15      103.24       96.48     15.66 o 
   1   1  15       21.43       22.80      9.10 o 
  -4   2  15        0.68        1.45      3.60 o 
  -3   2  15       37.64       37.60      7.10 o 
  -2   2  15       54.49       59.72     16.23 o 
  -1   2  15        8.45        9.78      4.68 o 
   0   2  15       30.09       29.82      6.07 o 
  -2   3  15       93.19      112.49     11.87 o 
                                                 
